# Supplementary material for: 6-(3,5-Dimethyl­benz­yl)-5-ethyl-1-[(2-phenyl­eth­oxy)meth­yl]pyrimidine-2,4(1H,3H)dione
Source: Acta Crystallogr Sect E Struct Rep Online. 2012 Mar 10;68(Pt 4):o1031–2. doi: 10.1107/S1600536812009841 (PMC3343994; doi:10.1107/S1600536812009841)
Supplement: Supplementary file 1 [file e-68-o1031-sup1.cif]

##############################################################################
#                                                                            #
# This CIF contains the data in a paper accepted for publication in          #
# Acta Crystallographica Section E. It conforms to the requirements of       #
# Notes for Authors for Acta Crystallographica Section E, and has been       #
# peer reviewed under the auspices of the IUCr Commission on Journals.       #
#                                                                            #
# Full details of the Crystallographic Information File format               #
# are given in the paper "The Crystallographic Information File (CIF):       #
# a New Standard Archive File for Crystallography" by S. R. Hall, F. H.      #
# Allen and I. D. Brown [Acta Cryst. (1991), A47, 655-685].                  #
#                                                                            #
# The current version of the core CIF dictionary is obtainable from          #
# ftp://ftp.iucr.org/pub/cif_core.dic.                                       #
#                                                                            #
# Software is freely available for graphical display of the structure(s)     #
# in this CIF. For information consult the CIF software page                 #
# http://www.iucr.org/resources/cif/software.                                #
#                                                                            #
# This file may be used for bona fide research purposes within the           #
# scientific community so long as proper attribution is given to the journal # 
# article from which it was obtained.                                        #
#                                                                            #
##############################################################################
data_global
_audit_creation_method     'form.cif (version 2.0)'
_journal_data_validation_number     ?
_journal_date_recd_electronic     2012-02-29
_journal_date_accepted     2012-03-06
_journal_name_full     'Acta Crystallographica, Section E'
_journal_year     2012
_journal_volume     68
_journal_issue      4
_journal_page_first     o1031
_journal_page_last     o1032
_journal_paper_category     QO
_journal_paper_doi     10.1107/S1600536812009841
_journal_coeditor_code     IS5086
_publ_contact_author_name     'Prof. Fun Hoong-Kun'
_publ_contact_author_address
;
      X-ray Crystallography Unit
      School of Physics
      Universiti Sains Malaysia
      11800 USM, Penang
      MALAYSIA
;
_publ_contact_author_email     'hkfun@usm.my'
_publ_contact_author_fax     '6 04 6579150'
_publ_contact_author_phone     '6 04 6577888  Ext. 3690'
_publ_section_title
;\
6-(3,5-Dimethylbenzyl)-5-ethyl-1-[(2-phenylethoxy)methyl]pyrimidine-2,\
4(1<i>H</i>,3<i>H</i>)dione
;
loop_
    _publ_author_name
    _publ_author_footnote
    _publ_author_address
    'Nasser R. El-Brollosy' ?
;     Department of Pharmaceutical Chemistry
      College of Pharmacy
      King Saud University
      PO Box 2457
      Riyadh 11451
      Saudi Arabia
;
    'Mohamed I. Attia' ?
;     Department of Pharmaceutical Chemistry
      College of Pharmacy
      King Saud University
      PO Box 2457
      Riyadh 11451
      Saudi Arabia
;
    'Hazem A. Ghabbour' ?
;     Department of Pharmaceutical Chemistry
      College of Pharmacy
      King Saud University
      PO Box 2457
      Riyadh 11451
      Saudi Arabia
;
    'Suchada Chantrapromma'
;
      Thomson Reuters ResearcherID: A-5085-2009.
;
;     Crystal Materials Research Unit
      Department of Chemistry
      Faculty of Science
      Prince of Songkla University
      Hat-Yai, Songkhla 90112
      Thailand
;
    'Hoong-Kun Fun'
;
      College of Pharmacy (Visiting Professor), King Saud University,
      PO Box 2457, Riyadh 11451, Saudi Arabia.
      Thomson Reuters ResearcherID: A-3561-2009.
;
;     X-ray Crystallography Unit
      School of Physics
      Universiti Sains Malaysia
      11800 USM, Penang
      Malaysia
;
data_I
_audit_creation_method     SHELXL-97
_chemical_name_systematic
;
6-(3,5-Dimethylbenzyl)-5-ethyl-1-[(2-phenylethoxy)methyl]pyrimidine-
2,4(1<i>H</i>,3<i>H</i>)dione
;
_chemical_name_common
;
;
_chemical_formula_moiety     'C24 H28 N2 O3'
_chemical_formula_sum     'C24 H28 N2 O3'
_chemical_formula_iupac     'C24 H28 N2 O3'
_chemical_formula_weight     392.48
_chemical_melting_point_gt     396
_chemical_melting_point_lt     398
_symmetry_cell_setting     triclinic
_symmetry_space_group_name_H-M     'P -1'
_symmetry_space_group_name_Hall     '-P 1'
loop_
    _symmetry_equiv_pos_as_xyz
    'x, y, z'
    '-x, -y, -z'
_cell_length_a     8.343100(10)
_cell_length_b     8.477600(10)
_cell_length_c     15.9821(2)
_cell_angle_alpha     91.56600(10)
_cell_angle_beta     91.78200(10)
_cell_angle_gamma     109.83500(10)
_cell_volume     1061.965(13)
_cell_formula_units_Z     2
_cell_measurement_reflns_used     3863
_cell_measurement_theta_min     2.77
_cell_measurement_theta_max     69.99
_cell_measurement_temperature     296(2)
_exptl_crystal_description     Block
_exptl_crystal_colour     Colorless
_exptl_crystal_size_max     0.58
_exptl_crystal_size_mid     0.40
_exptl_crystal_size_min     0.31
_exptl_crystal_density_diffrn     1.227
_exptl_crystal_density_meas     ?
_exptl_crystal_density_method     'not measured'
_exptl_crystal_F_000     420
_exptl_absorpt_coefficient_mu     0.647
_exptl_absorpt_correction_type     multi-scan
_exptl_absorpt_process_details     '(SADABS; Bruker, 2009)'
_exptl_absorpt_correction_T_min     0.7047
_exptl_absorpt_correction_T_max     0.8237
_exptl_special_details     ?
_diffrn_ambient_temperature     296(2)
_diffrn_radiation_type     'CuK\a'
_diffrn_radiation_wavelength     1.54178
_diffrn_radiation_source     'sealed tube'
_diffrn_radiation_monochromator     'graphite'
_diffrn_measurement_device_type     'Bruker SMART APEXII CCD area-detector'
_diffrn_measurement_method     '\f and \w scans'
_diffrn_detector_area_resol_mean     ?
_diffrn_reflns_number     13575
_diffrn_reflns_av_R_equivalents     0.0221
_diffrn_reflns_av_sigmaI/netI     0.0270
_diffrn_reflns_theta_min     2.77
_diffrn_reflns_theta_max     69.99
_diffrn_reflns_theta_full     69.99
_diffrn_measured_fraction_theta_max     0.956
_diffrn_measured_fraction_theta_full     0.956
_diffrn_reflns_limit_h_min     -10
_diffrn_reflns_limit_h_max     10
_diffrn_reflns_limit_k_min     -10
_diffrn_reflns_limit_k_max     10
_diffrn_reflns_limit_l_min     -19
_diffrn_reflns_limit_l_max     19
_diffrn_standards_number     0
_diffrn_standards_interval_count     ?
_diffrn_standards_interval_time     ?
_diffrn_standards_decay_%     ?
_refine_special_details
;
 Refinement of F^2^ against ALL reflections.  The weighted R-factor wR and
 goodness of fit S are based on F^2^, conventional R-factors R are based
 on F, with F set to zero for negative F^2^. The threshold expression of
 F^2^ > 2sigma(F^2^) is used only for calculating R-factors(gt) etc. and is
 not relevant to the choice of reflections for refinement.  R-factors based
 on F^2^ are statistically about twice as large as those based on F, and R-
 factors based on ALL data will be even larger.
;
_reflns_number_total     3863
_reflns_number_gt     3542
_reflns_threshold_expression     I>2\s(I)
_refine_ls_structure_factor_coef     Fsqd
_refine_ls_matrix_type     full
_refine_ls_R_factor_all     0.0468
_refine_ls_R_factor_gt     0.0441
_refine_ls_wR_factor_gt     0.1206
_refine_ls_wR_factor_ref     0.1230
_refine_ls_goodness_of_fit_ref     1.049
_refine_ls_restrained_S_all     1.049
_refine_ls_number_reflns     3863
_refine_ls_number_parameters     270
_refine_ls_number_restraints     0
_refine_ls_hydrogen_treatment     mixed
_refine_ls_weighting_scheme     calc
_refine_ls_weighting_details
         'calc w=1/[\s^2^(Fo^2^)+(0.0599P)^2^+0.2589P] where P=(Fo^2^+2Fc^2^)/3'
_atom_sites_solution_hydrogens     geom
_atom_sites_solution_primary     direct
_atom_sites_solution_secondary     difmap
_refine_ls_shift/su_max     0.001
_refine_ls_shift/su_mean     0.001
_refine_diff_density_max     0.273
_refine_diff_density_min     -0.177
_refine_ls_extinction_method     'SHELXTL (Sheldrick, 2008)'
_refine_ls_extinction_coef     0.0158(11)
_refine_ls_extinction_expression
                                  'Fc^*^=kFc[1+0.001xFc^2^\l^3^/sin(2\q)]^-1/4^'
loop_
    _atom_type_symbol
    _atom_type_description
    _atom_type_scat_dispersion_real
    _atom_type_scat_dispersion_imag
    _atom_type_scat_source
    'C' 'C' 0.0181 0.0091
                         'International Tables Vol C Tables 4.2.6.8 and 6.1.1.4'
    'H' 'H' 0.0000 0.0000
                         'International Tables Vol C Tables 4.2.6.8 and 6.1.1.4'
    'N' 'N' 0.0311 0.0180
                         'International Tables Vol C Tables 4.2.6.8 and 6.1.1.4'
    'O' 'O' 0.0492 0.0322
                         'International Tables Vol C Tables 4.2.6.8 and 6.1.1.4'
_computing_data_collection     'APEX2 (Bruker, 2009)'
_computing_cell_refinement     'SAINT (Bruker, 2009)'
_computing_data_reduction     'SAINT (Bruker, 2009)'
_computing_structure_solution     'SHELXTL (Sheldrick, 2008)'
_computing_structure_refinement     'SHELXTL (Sheldrick, 2008)'
_computing_molecular_graphics     'SHELXTL (Sheldrick, 2008)'
_computing_publication_material
;
SHELXTL (Sheldrick, 2008) and PLATON (Spek, 2009)
;
loop_
    _atom_site_type_symbol
    _atom_site_label
    _atom_site_fract_x
    _atom_site_fract_y
    _atom_site_fract_z
    _atom_site_U_iso_or_equiv
    _atom_site_adp_type
    _atom_site_calc_flag
    _atom_site_refinement_flags
    _atom_site_occupancy
    _atom_site_symmetry_multiplicity
    _atom_site_disorder_assembly
    _atom_site_disorder_group
    N N1 0.73374(14) 0.17782(14) 0.18049(7) 0.0389(3) Uani d . 1 1 . .
    N N2 0.86631(15) 0.35816(15) 0.07678(7) 0.0416(3) Uani d . 1 1 . .
    H H1N2 0.855(2) 0.413(2) 0.0316(12) 0.050(4) Uiso d . 1 1 . .
    O O1 1.15299(13) 0.46537(13) 0.07074(6) 0.0516(3) Uani d . 1 1 . .
    O O2 0.57921(14) 0.25880(15) 0.08011(7) 0.0586(3) Uani d . 1 1 . .
    O O3 0.56324(12) -0.10907(12) 0.19600(6) 0.0465(3) Uani d . 1 1 . .
    C C1 0.89379(17) 0.18893(16) 0.21512(8) 0.0372(3) Uani d . 1 1 . .
    C C2 1.03943(17) 0.28209(17) 0.18009(8) 0.0398(3) Uani d . 1 1 . .
    C C3 1.02860(18) 0.37579(17) 0.10647(8) 0.0400(3) Uani d . 1 1 . .
    C C4 0.71675(18) 0.26506(17) 0.11021(8) 0.0408(3) Uani d . 1 1 . .
    C C5 0.57628(17) 0.05835(18) 0.21083(9) 0.0439(3) Uani d . 1 1 . .
    H H5A 0.5718 0.0791 0.2706 0.053 Uiso calc R 1 1 . .
    H H5B 0.4793 0.0771 0.1835 0.053 Uiso calc R 1 1 . .
    C C6 0.5432(2) -0.1640(2) 0.10923(9) 0.0496(4) Uani d . 1 1 . .
    H H6A 0.6137 -0.0757 0.0755 0.060 Uiso calc R 1 1 . .
    H H6B 0.4253 -0.1918 0.0897 0.060 Uiso calc R 1 1 . .
    C C7 0.5968(2) -0.3174(2) 0.10163(11) 0.0545(4) Uani d . 1 1 . .
    H H7A 0.5223 -0.4062 0.1337 0.065 Uiso calc R 1 1 . .
    H H7B 0.5846 -0.3567 0.0434 0.065 Uiso calc R 1 1 . .
    C C8 0.77867(19) -0.27984(17) 0.13271(9) 0.0457(3) Uani d . 1 1 . .
    C C9 0.8179(2) -0.33678(19) 0.20831(10) 0.0511(4) Uani d . 1 1 . .
    H H9A 0.7302 -0.4020 0.2402 0.061 Uiso calc R 1 1 . .
    C C10 0.9850(2) -0.2985(2) 0.23730(11) 0.0561(4) Uani d . 1 1 . .
    H H10A 1.0087 -0.3380 0.2883 0.067 Uiso calc R 1 1 . .
    C C11 1.1160(2) -0.2024(2) 0.19109(12) 0.0579(4) Uani d . 1 1 . .
    H H11A 1.2285 -0.1770 0.2105 0.070 Uiso calc R 1 1 . .
    C C12 1.0798(2) -0.1441(2) 0.11607(12) 0.0614(4) Uani d . 1 1 . .
    H H12A 1.1682 -0.0782 0.0847 0.074 Uiso calc R 1 1 . .
    C C13 0.9130(2) -0.1827(2) 0.08704(10) 0.0545(4) Uani d . 1 1 . .
    H H13A 0.8901 -0.1430 0.0360 0.065 Uiso calc R 1 1 . .
    C C14 0.89232(19) 0.09042(18) 0.29230(8) 0.0430(3) Uani d . 1 1 . .
    H H14A 1.0062 0.0871 0.3029 0.052 Uiso calc R 1 1 . .
    H H14B 0.8170 -0.0241 0.2806 0.052 Uiso calc R 1 1 . .
    C C15 0.83675(18) 0.15601(18) 0.37173(8) 0.0433(3) Uani d . 1 1 . .
    C C16 0.8249(2) 0.31421(19) 0.38003(9) 0.0491(4) Uani d . 1 1 . .
    H H16A 0.8513 0.3851 0.3353 0.059 Uiso calc R 1 1 . .
    C C17 0.7738(2) 0.3697(2) 0.45442(10) 0.0573(4) Uani d . 1 1 . .
    C C18 0.7354(2) 0.2618(3) 0.52015(10) 0.0642(5) Uani d . 1 1 . .
    H H18A 0.7011 0.2972 0.5699 0.077 Uiso calc R 1 1 . .
    C C19 0.7467(2) 0.1027(2) 0.51394(9) 0.0597(4) Uani d . 1 1 . .
    C C20 0.7976(2) 0.0516(2) 0.43944(9) 0.0523(4) Uani d . 1 1 . .
    H H20A 0.8059 -0.0549 0.4344 0.063 Uiso calc R 1 1 . .
    C C21 0.7013(3) -0.0151(3) 0.58581(12) 0.0859(7) Uani d . 1 1 . .
    H H21A 0.7585 -0.0957 0.5808 0.129 Uiso calc R 1 1 . .
    H H21B 0.5802 -0.0724 0.5842 0.129 Uiso calc R 1 1 . .
    H H21C 0.7364 0.0481 0.6380 0.129 Uiso calc R 1 1 . .
    C C22 0.7617(3) 0.5431(3) 0.46177(14) 0.0814(6) Uani d . 1 1 . .
    H H22A 0.6780 0.5439 0.5015 0.122 Uiso calc R 1 1 . .
    H H22B 0.7287 0.5734 0.4081 0.122 Uiso calc R 1 1 . .
    H H22C 0.8705 0.6222 0.4803 0.122 Uiso calc R 1 1 . .
    C C23 1.21678(19) 0.2957(2) 0.21143(10) 0.0509(4) Uani d . 1 1 . .
    H H23A 1.2136 0.1883 0.2322 0.061 Uiso calc R 1 1 . .
    H H23B 1.2922 0.3205 0.1649 0.061 Uiso calc R 1 1 . .
    C C24 1.2888(3) 0.4295(3) 0.28019(13) 0.0758(5) Uani d . 1 1 . .
    H H24A 1.3994 0.4298 0.2989 0.114 Uiso calc R 1 1 . .
    H H24B 1.2142 0.4065 0.3263 0.114 Uiso calc R 1 1 . .
    H H24C 1.2987 0.5372 0.2591 0.114 Uiso calc R 1 1 . .
loop_
    _atom_site_aniso_label
    _atom_site_aniso_U_11
    _atom_site_aniso_U_22
    _atom_site_aniso_U_33
    _atom_site_aniso_U_12
    _atom_site_aniso_U_13
    _atom_site_aniso_U_23
    N1 0.0382(6) 0.0428(6) 0.0351(5) 0.0130(5) 0.0022(4) 0.0040(4)
    N2 0.0461(6) 0.0448(6) 0.0340(6) 0.0152(5) 0.0002(5) 0.0083(5)
    O1 0.0464(6) 0.0569(6) 0.0462(6) 0.0096(5) 0.0055(4) 0.0146(5)
    O2 0.0461(6) 0.0739(8) 0.0567(7) 0.0212(5) -0.0057(5) 0.0165(5)
    O3 0.0450(5) 0.0460(5) 0.0447(5) 0.0105(4) 0.0018(4) 0.0049(4)
    C1 0.0413(7) 0.0390(7) 0.0321(6) 0.0148(6) -0.0005(5) -0.0003(5)
    C2 0.0419(7) 0.0420(7) 0.0349(6) 0.0133(6) 0.0006(5) 0.0021(5)
    C3 0.0442(7) 0.0393(7) 0.0346(6) 0.0120(6) 0.0025(5) 0.0006(5)
    C4 0.0435(7) 0.0438(7) 0.0364(6) 0.0165(6) -0.0012(5) 0.0019(5)
    C5 0.0387(7) 0.0503(8) 0.0418(7) 0.0135(6) 0.0060(5) 0.0033(6)
    C6 0.0455(8) 0.0550(9) 0.0478(8) 0.0177(7) -0.0073(6) -0.0035(6)
    C7 0.0501(9) 0.0463(8) 0.0630(9) 0.0129(7) -0.0099(7) -0.0063(7)
    C8 0.0472(8) 0.0377(7) 0.0527(8) 0.0161(6) -0.0016(6) -0.0064(6)
    C9 0.0487(8) 0.0435(8) 0.0588(9) 0.0122(7) 0.0035(7) 0.0046(6)
    C10 0.0566(9) 0.0526(9) 0.0604(9) 0.0208(8) -0.0064(7) 0.0038(7)
    C11 0.0437(8) 0.0571(9) 0.0740(11) 0.0190(7) -0.0016(7) -0.0018(8)
    C12 0.0506(9) 0.0626(10) 0.0719(11) 0.0190(8) 0.0167(8) 0.0082(8)
    C13 0.0589(9) 0.0562(9) 0.0520(9) 0.0240(8) 0.0054(7) 0.0045(7)
    C14 0.0465(7) 0.0439(7) 0.0388(7) 0.0153(6) 0.0008(5) 0.0076(5)
    C15 0.0442(7) 0.0470(8) 0.0339(7) 0.0093(6) -0.0027(5) 0.0054(5)
    C16 0.0574(9) 0.0488(8) 0.0370(7) 0.0127(7) 0.0015(6) 0.0039(6)
    C17 0.0604(10) 0.0636(10) 0.0446(8) 0.0177(8) -0.0007(7) -0.0067(7)
    C18 0.0635(10) 0.0863(13) 0.0354(8) 0.0165(9) 0.0033(7) -0.0063(7)
    C19 0.0591(9) 0.0743(11) 0.0346(7) 0.0082(8) -0.0019(6) 0.0100(7)
    C20 0.0575(9) 0.0543(9) 0.0394(7) 0.0113(7) -0.0019(6) 0.0115(6)
    C21 0.0950(15) 0.1073(17) 0.0425(9) 0.0158(13) 0.0066(9) 0.0258(10)
    C22 0.1037(16) 0.0772(13) 0.0676(12) 0.0374(12) 0.0066(11) -0.0150(10)
    C23 0.0451(8) 0.0563(9) 0.0510(8) 0.0163(7) 0.0024(6) 0.0109(7)
    C24 0.0590(11) 0.0903(14) 0.0677(11) 0.0142(10) -0.0150(9) -0.0076(10)
_geom_special_details
;
 All esds (except the esd in the dihedral angle between two l.s. planes)
 are estimated using the full covariance matrix.  The cell esds are taken
 into account individually in the estimation of esds in distances, angles
 and torsion angles; correlations between esds in cell parameters are only
 used when they are defined by crystal symmetry.  An approximate (isotropic)
 treatment of cell esds is used for estimating esds involving l.s. planes.
;
loop_
    _geom_bond_atom_site_label_1
    _geom_bond_atom_site_label_2
    _geom_bond_site_symmetry_2
    _geom_bond_distance
    _geom_bond_publ_flag
    N1 C4 . 1.3913(17) ?
    N1 C1 . 1.4014(17) ?
    N1 C5 . 1.4664(17) ?
    N2 C4 . 1.3643(18) ?
    N2 C3 . 1.3783(18) ?
    N2 H1N2 . 0.887(19) ?
    O1 C3 . 1.2270(17) ?
    O2 C4 . 1.2141(17) ?
    O3 C5 . 1.3992(17) ?
    O3 C6 . 1.4372(18) ?
    C1 C2 . 1.3524(19) ?
    C1 C14 . 1.5065(17) ?
    C2 C3 . 1.4548(18) ?
    C2 C23 . 1.5128(19) ?
    C5 H5A . 0.9700 ?
    C5 H5B . 0.9700 ?
    C6 C7 . 1.514(2) ?
    C6 H6A . 0.9700 ?
    C6 H6B . 0.9700 ?
    C7 C8 . 1.505(2) ?
    C7 H7A . 0.9700 ?
    C7 H7B . 0.9700 ?
    C8 C9 . 1.384(2) ?
    C8 C13 . 1.387(2) ?
    C9 C10 . 1.381(2) ?
    C9 H9A . 0.9300 ?
    C10 C11 . 1.372(2) ?
    C10 H10A . 0.9300 ?
    C11 C12 . 1.373(3) ?
    C11 H11A . 0.9300 ?
    C12 C13 . 1.379(2) ?
    C12 H12A . 0.9300 ?
    C13 H13A . 0.9300 ?
    C14 C15 . 1.519(2) ?
    C14 H14A . 0.9700 ?
    C14 H14B . 0.9700 ?
    C15 C16 . 1.381(2) ?
    C15 C20 . 1.3926(19) ?
    C16 C17 . 1.398(2) ?
    C16 H16A . 0.9300 ?
    C17 C18 . 1.385(3) ?
    C17 C22 . 1.509(3) ?
    C18 C19 . 1.385(3) ?
    C18 H18A . 0.9300 ?
    C19 C20 . 1.383(2) ?
    C19 C21 . 1.514(2) ?
    C20 H20A . 0.9300 ?
    C21 H21A . 0.9600 ?
    C21 H21B . 0.9600 ?
    C21 H21C . 0.9600 ?
    C22 H22A . 0.9600 ?
    C22 H22B . 0.9600 ?
    C22 H22C . 0.9600 ?
    C23 C24 . 1.511(3) ?
    C23 H23A . 0.9700 ?
    C23 H23B . 0.9700 ?
    C24 H24A . 0.9600 ?
    C24 H24B . 0.9600 ?
    C24 H24C . 0.9600 ?
loop_
    _geom_angle_atom_site_label_1
    _geom_angle_atom_site_label_2
    _geom_angle_atom_site_label_3
    _geom_angle_site_symmetry_1
    _geom_angle_site_symmetry_3
    _geom_angle
    _geom_angle_publ_flag
    C4 N1 C1 . . 121.92(11) ?
    C4 N1 C5 . . 116.53(11) ?
    C1 N1 C5 . . 121.18(11) ?
    C4 N2 C3 . . 126.71(11) ?
    C4 N2 H1N2 . . 115.1(11) ?
    C3 N2 H1N2 . . 118.2(11) ?
    C5 O3 C6 . . 114.94(11) ?
    C2 C1 N1 . . 121.22(12) ?
    C2 C1 C14 . . 122.80(12) ?
    N1 C1 C14 . . 115.98(11) ?
    C1 C2 C3 . . 118.98(12) ?
    C1 C2 C23 . . 124.62(12) ?
    C3 C2 C23 . . 116.39(12) ?
    O1 C3 N2 . . 120.07(12) ?
    O1 C3 C2 . . 123.99(13) ?
    N2 C3 C2 . . 115.93(12) ?
    O2 C4 N2 . . 122.00(12) ?
    O2 C4 N1 . . 122.80(13) ?
    N2 C4 N1 . . 115.20(11) ?
    O3 C5 N1 . . 112.94(11) ?
    O3 C5 H5A . . 109.0 ?
    N1 C5 H5A . . 109.0 ?
    O3 C5 H5B . . 109.0 ?
    N1 C5 H5B . . 109.0 ?
    H5A C5 H5B . . 107.8 ?
    O3 C6 C7 . . 107.77(12) ?
    O3 C6 H6A . . 110.2 ?
    C7 C6 H6A . . 110.2 ?
    O3 C6 H6B . . 110.2 ?
    C7 C6 H6B . . 110.2 ?
    H6A C6 H6B . . 108.5 ?
    C8 C7 C6 . . 111.71(12) ?
    C8 C7 H7A . . 109.3 ?
    C6 C7 H7A . . 109.3 ?
    C8 C7 H7B . . 109.3 ?
    C6 C7 H7B . . 109.3 ?
    H7A C7 H7B . . 107.9 ?
    C9 C8 C13 . . 117.69(14) ?
    C9 C8 C7 . . 121.57(14) ?
    C13 C8 C7 . . 120.71(14) ?
    C10 C9 C8 . . 121.20(15) ?
    C10 C9 H9A . . 119.4 ?
    C8 C9 H9A . . 119.4 ?
    C11 C10 C9 . . 120.18(15) ?
    C11 C10 H10A . . 119.9 ?
    C9 C10 H10A . . 119.9 ?
    C10 C11 C12 . . 119.56(15) ?
    C10 C11 H11A . . 120.2 ?
    C12 C11 H11A . . 120.2 ?
    C11 C12 C13 . . 120.24(16) ?
    C11 C12 H12A . . 119.9 ?
    C13 C12 H12A . . 119.9 ?
    C12 C13 C8 . . 121.12(15) ?
    C12 C13 H13A . . 119.4 ?
    C8 C13 H13A . . 119.4 ?
    C1 C14 C15 . . 116.09(11) ?
    C1 C14 H14A . . 108.3 ?
    C15 C14 H14A . . 108.3 ?
    C1 C14 H14B . . 108.3 ?
    C15 C14 H14B . . 108.3 ?
    H14A C14 H14B . . 107.4 ?
    C16 C15 C20 . . 118.73(14) ?
    C16 C15 C14 . . 123.13(12) ?
    C20 C15 C14 . . 118.14(13) ?
    C15 C16 C17 . . 121.23(14) ?
    C15 C16 H16A . . 119.4 ?
    C17 C16 H16A . . 119.4 ?
    C18 C17 C16 . . 118.24(16) ?
    C18 C17 C22 . . 121.61(16) ?
    C16 C17 C22 . . 120.15(16) ?
    C17 C18 C19 . . 121.94(15) ?
    C17 C18 H18A . . 119.0 ?
    C19 C18 H18A . . 119.0 ?
    C20 C19 C18 . . 118.37(15) ?
    C20 C19 C21 . . 120.28(18) ?
    C18 C19 C21 . . 121.34(17) ?
    C19 C20 C15 . . 121.50(16) ?
    C19 C20 H20A . . 119.3 ?
    C15 C20 H20A . . 119.3 ?
    C19 C21 H21A . . 109.5 ?
    C19 C21 H21B . . 109.5 ?
    H21A C21 H21B . . 109.5 ?
    C19 C21 H21C . . 109.5 ?
    H21A C21 H21C . . 109.5 ?
    H21B C21 H21C . . 109.5 ?
    C17 C22 H22A . . 109.5 ?
    C17 C22 H22B . . 109.5 ?
    H22A C22 H22B . . 109.5 ?
    C17 C22 H22C . . 109.5 ?
    H22A C22 H22C . . 109.5 ?
    H22B C22 H22C . . 109.5 ?
    C24 C23 C2 . . 113.15(14) ?
    C24 C23 H23A . . 108.9 ?
    C2 C23 H23A . . 108.9 ?
    C24 C23 H23B . . 108.9 ?
    C2 C23 H23B . . 108.9 ?
    H23A C23 H23B . . 107.8 ?
    C23 C24 H24A . . 109.5 ?
    C23 C24 H24B . . 109.5 ?
    H24A C24 H24B . . 109.5 ?
    C23 C24 H24C . . 109.5 ?
    H24A C24 H24C . . 109.5 ?
    H24B C24 H24C . . 109.5 ?
loop_
    _geom_torsion_atom_site_label_1
    _geom_torsion_atom_site_label_2
    _geom_torsion_atom_site_label_3
    _geom_torsion_atom_site_label_4
    _geom_torsion_site_symmetry_1
    _geom_torsion_site_symmetry_2
    _geom_torsion_site_symmetry_3
    _geom_torsion_site_symmetry_4
    _geom_torsion
    _geom_torsion_publ_flag
    C4 N1 C1 C2 . . . . -1.78(19) ?
    C5 N1 C1 C2 . . . . 170.99(12) ?
    C4 N1 C1 C14 . . . . 178.71(12) ?
    C5 N1 C1 C14 . . . . -8.52(17) ?
    N1 C1 C2 C3 . . . . 1.72(19) ?
    C14 C1 C2 C3 . . . . -178.80(12) ?
    N1 C1 C2 C23 . . . . -177.60(12) ?
    C14 C1 C2 C23 . . . . 1.9(2) ?
    C4 N2 C3 O1 . . . . -179.20(13) ?
    C4 N2 C3 C2 . . . . 1.31(19) ?
    C1 C2 C3 O1 . . . . 179.10(13) ?
    C23 C2 C3 O1 . . . . -1.5(2) ?
    C1 C2 C3 N2 . . . . -1.44(18) ?
    C23 C2 C3 N2 . . . . 177.93(12) ?
    C3 N2 C4 O2 . . . . 179.05(13) ?
    C3 N2 C4 N1 . . . . -1.3(2) ?
    C1 N1 C4 O2 . . . . -178.91(13) ?
    C5 N1 C4 O2 . . . . 8.0(2) ?
    C1 N1 C4 N2 . . . . 1.45(18) ?
    C5 N1 C4 N2 . . . . -171.63(11) ?
    C6 O3 C5 N1 . . . . -67.31(14) ?
    C4 N1 C5 O3 . . . . 108.67(13) ?
    C1 N1 C5 O3 . . . . -64.47(16) ?
    C5 O3 C6 C7 . . . . 159.11(12) ?
    O3 C6 C7 C8 . . . . -58.84(17) ?
    C6 C7 C8 C9 . . . . 106.27(16) ?
    C6 C7 C8 C13 . . . . -72.06(19) ?
    C13 C8 C9 C10 . . . . -0.1(2) ?
    C7 C8 C9 C10 . . . . -178.47(14) ?
    C8 C9 C10 C11 . . . . 0.0(2) ?
    C9 C10 C11 C12 . . . . 0.3(3) ?
    C10 C11 C12 C13 . . . . -0.4(3) ?
    C11 C12 C13 C8 . . . . 0.4(3) ?
    C9 C8 C13 C12 . . . . -0.1(2) ?
    C7 C8 C13 C12 . . . . 178.30(14) ?
    C2 C1 C14 C15 . . . . 109.79(15) ?
    N1 C1 C14 C15 . . . . -70.71(16) ?
    C1 C14 C15 C16 . . . . -14.3(2) ?
    C1 C14 C15 C20 . . . . 166.30(13) ?
    C20 C15 C16 C17 . . . . -0.3(2) ?
    C14 C15 C16 C17 . . . . -179.73(14) ?
    C15 C16 C17 C18 . . . . 0.1(3) ?
    C15 C16 C17 C22 . . . . -179.92(16) ?
    C16 C17 C18 C19 . . . . 0.2(3) ?
    C22 C17 C18 C19 . . . . -179.82(18) ?
    C17 C18 C19 C20 . . . . -0.2(3) ?
    C17 C18 C19 C21 . . . . -178.89(18) ?
    C18 C19 C20 C15 . . . . -0.1(3) ?
    C21 C19 C20 C15 . . . . 178.66(16) ?
    C16 C15 C20 C19 . . . . 0.3(2) ?
    C14 C15 C20 C19 . . . . 179.75(14) ?
    C1 C2 C23 C24 . . . . -85.87(19) ?
    C3 C2 C23 C24 . . . . 94.80(17) ?
loop_
    _geom_hbond_atom_site_label_D
    _geom_hbond_atom_site_label_H
    _geom_hbond_atom_site_label_A
    _geom_hbond_site_symmetry_A
    _geom_hbond_distance_DH
    _geom_hbond_distance_HA
    _geom_hbond_distance_DA
    _geom_hbond_angle_DHA
    _geom_hbond_publ_flag
    N2 H1N2 O1 2_765 0.889(18) 1.969(18) 2.8558(15) 175.7(17) y
    C14 H14B O3 1_555 0.97 2.36 3.0349(18) 126 y
    C21 H21B Cg3 2_656 0.96 2.90 3.845(3) 170 y
    C22 H22C Cg3 2_766 0.96 2.92 3.861(3) 166 y
_iucr_refine_instructions_details
;
TITL NR113_0m in P-1
CELL 1.54178   8.3431   8.4776  15.9821  91.566  91.782 109.835
ZERR    2.00   0.0001   0.0001   0.0002   0.001   0.001   0.001
LATT  1
SFAC C H N O
UNIT 48 56 4 6
TEMP 23.000
SIZE 0.312 0.404 0.582
L.S. 20
BOND $H
ACTA
CONF
OMIT -4 140
OMIT 2 -3 1
OMIT -2 1 4
FMAP 2 1 60
PLAN 20
WGHT    0.059900    0.258900
EXTI    0.015819
FVAR       1.06281
N1    3    0.733737    0.177822    0.180495    11.00000    0.03821    0.04283 =
         0.03514    0.00403    0.00222    0.01299
N2    3    0.866307    0.358156    0.076781    11.00000    0.04606    0.04476 =
         0.03399    0.00829    0.00022    0.01523
H1N2  2    0.855173    0.412652    0.031633    11.00000    0.05022
O1    4    1.152990    0.465370    0.070743    11.00000    0.04641    0.05689 =
         0.04624    0.01457    0.00555    0.00963
O2    4    0.579210    0.258797    0.080106    11.00000    0.04605    0.07392 =
         0.05674    0.01653   -0.00574    0.02121
O3    4    0.563244   -0.109074    0.195996    11.00000    0.04501    0.04605 =
         0.04468    0.00491    0.00180    0.01045
C1    1    0.893785    0.188929    0.215117    11.00000    0.04130    0.03898 =
         0.03210   -0.00035   -0.00051    0.01482
C2    1    1.039434    0.282093    0.180087    11.00000    0.04189    0.04196 =
         0.03487    0.00211    0.00062    0.01334
C3    1    1.028603    0.375791    0.106472    11.00000    0.04420    0.03932 =
         0.03465    0.00064    0.00250    0.01197
C4    1    0.716754    0.265056    0.110205    11.00000    0.04345    0.04379 =
         0.03637    0.00185   -0.00120    0.01653
C5    1    0.576279    0.058346    0.210832    11.00000    0.03868    0.05025 =
         0.04182    0.00334    0.00605    0.01346
AFIX  23
H5A   2    0.571817    0.079056    0.270560    11.00000   -1.20000
H5B   2    0.479262    0.077142    0.183486    11.00000   -1.20000
AFIX   0
C6    1    0.543224   -0.164037    0.109228    11.00000    0.04555    0.05502 =
         0.04776   -0.00348   -0.00730    0.01771
AFIX  23
H6A   2    0.613730   -0.075679    0.075477    11.00000   -1.20000
H6B   2    0.425256   -0.191800    0.089731    11.00000   -1.20000
AFIX   0
C7    1    0.596847   -0.317353    0.101626    11.00000    0.05014    0.04628 =
         0.06299   -0.00632   -0.00993    0.01289
AFIX  23
H7A   2    0.522292   -0.406233    0.133735    11.00000   -1.20000
H7B   2    0.584625   -0.356699    0.043427    11.00000   -1.20000
AFIX   0
C8    1    0.778668   -0.279844    0.132712    11.00000    0.04717    0.03774 =
         0.05274   -0.00644   -0.00162    0.01611
C9    1    0.817907   -0.336775    0.208309    11.00000    0.04866    0.04347 =
         0.05883    0.00458    0.00352    0.01218
AFIX  43
H9A   2    0.730182   -0.402005    0.240184    11.00000   -1.20000
AFIX   0
C10   1    0.984954   -0.298508    0.237296    11.00000    0.05661    0.05257 =
         0.06037    0.00384   -0.00644    0.02081
AFIX  43
H10A  2    1.008710   -0.337978    0.288274    11.00000   -1.20000
AFIX   0
C11   1    1.115973   -0.202417    0.191093    11.00000    0.04367    0.05706 =
         0.07402   -0.00176   -0.00157    0.01900
AFIX  43
H11A  2    1.228513   -0.176992    0.210471    11.00000   -1.20000
AFIX   0
C12   1    1.079832   -0.144054    0.116070    11.00000    0.05065    0.06261 =
         0.07185    0.00820    0.01667    0.01898
AFIX  43
H12A  2    1.168163   -0.078222    0.084711    11.00000   -1.20000
AFIX   0
C13   1    0.912989   -0.182701    0.087036    11.00000    0.05893    0.05616 =
         0.05199    0.00450    0.00539    0.02397
AFIX  43
H13A  2    0.890149   -0.142958    0.035968    11.00000   -1.20000
AFIX   0
C14   1    0.892319    0.090417    0.292303    11.00000    0.04648    0.04391 =
         0.03881    0.00755    0.00078    0.01527
AFIX  23
H14A  2    1.006230    0.087115    0.302883    11.00000   -1.20000
H14B  2    0.817039   -0.024094    0.280589    11.00000   -1.20000
AFIX   0
C15   1    0.836752    0.156009    0.371735    11.00000    0.04417    0.04698 =
         0.03385    0.00540   -0.00270    0.00929
C16   1    0.824859    0.314207    0.380032    11.00000    0.05736    0.04881 =
         0.03699    0.00390    0.00150    0.01275
AFIX  43
H16A  2    0.851307    0.385117    0.335281    11.00000   -1.20000
AFIX   0
C17   1    0.773821    0.369718    0.454422    11.00000    0.06042    0.06358 =
         0.04457   -0.00665   -0.00072    0.01770
C18   1    0.735437    0.261807    0.520148    11.00000    0.06345    0.08635 =
         0.03536   -0.00633    0.00329    0.01650
AFIX  43
H18A  2    0.701053    0.297228    0.569924    11.00000   -1.20000
AFIX   0
C19   1    0.746746    0.102659    0.513941    11.00000    0.05910    0.07432 =
         0.03464    0.00997   -0.00188    0.00818
C20   1    0.797615    0.051578    0.439438    11.00000    0.05754    0.05425 =
         0.03935    0.01149   -0.00195    0.01129
AFIX  43
H20A  2    0.805868   -0.054925    0.434447    11.00000   -1.20000
AFIX   0
C21   1    0.701301   -0.015130    0.585813    11.00000    0.09501    0.10728 =
         0.04254    0.02580    0.00662    0.01577
AFIX 137
H21A  2    0.758477   -0.095742    0.580804    11.00000   -1.50000
H21B  2    0.580234   -0.072417    0.584235    11.00000   -1.50000
H21C  2    0.736383    0.048097    0.637963    11.00000   -1.50000
AFIX   0
C22   1    0.761666    0.543071    0.461772    11.00000    0.10374    0.07720 =
         0.06759   -0.01500    0.00657    0.03743
AFIX 137
H22A  2    0.678027    0.543886    0.501542    11.00000   -1.50000
H22B  2    0.728728    0.573397    0.408142    11.00000   -1.50000
H22C  2    0.870510    0.622232    0.480308    11.00000   -1.50000
AFIX   0
C23   1    1.216781    0.295688    0.211428    11.00000    0.04511    0.05631 =
         0.05103    0.01086    0.00241    0.01630
AFIX  23
H23A  2    1.213557    0.188276    0.232229    11.00000   -1.20000
H23B  2    1.292207    0.320517    0.164906    11.00000   -1.20000
AFIX   0
C24   1    1.288839    0.429519    0.280194    11.00000    0.05904    0.09029 =
         0.06769   -0.00760   -0.01497    0.01418
AFIX 137
H24A  2    1.399408    0.429802    0.298892    11.00000   -1.50000
H24B  2    1.214205    0.406540    0.326254    11.00000   -1.50000
H24C  2    1.298674    0.537221    0.259114    11.00000   -1.50000
HKLF 4
REM  NR113_0m in P-1
REM R1 =  0.0441 for   3542 Fo > 4sig(Fo)  and  0.0468 for all   3863 data
REM    270 parameters refined using      0 restraints
END
WGHT      0.0599      0.2588
REM Highest difference peak  0.273,  deepest hole -0.177,  1-sigma level  0.040
Q1    1   1.1894  0.3823  0.2419  11.00000  0.05    0.27
Q2    1   0.8218  0.0185  0.6198  11.00000  0.05    0.22
Q3    1   0.7870  0.5919  0.5228  11.00000  0.05    0.21
Q4    1   1.3326  0.2855  0.2194  11.00000  0.05    0.20
Q5    1   0.6890  0.1519  0.5048  11.00000  0.05    0.19
Q6    1   0.6402  0.5434  0.4413  11.00000  0.05    0.19
Q7    1   0.7274  0.0705  0.4652  11.00000  0.05    0.18
Q8    1   0.7808  0.2199  0.3747  11.00000  0.05    0.17
Q9    1   0.6325  0.0422  0.6033  11.00000  0.05    0.16
Q10   1   1.0376  0.3003  0.1392  11.00000  0.05    0.16
Q11   1   0.8471  0.6314  0.4165  11.00000  0.05    0.15
Q12   1   0.9793  0.3000  0.2129  11.00000  0.05    0.15
Q13   1   0.9761  0.2026  0.1818  11.00000  0.05    0.14
Q14   1   0.8191  0.1228  0.4935  11.00000  0.05    0.14
Q15   1   0.8929  0.2592  0.3823  11.00000  0.05    0.14
Q16   1   0.8029  0.3417  0.4151  11.00000  0.05    0.13
Q17   1   0.7617  0.3174  0.4051  11.00000  0.05    0.13
Q18   1   0.8011  0.3823  0.3213  11.00000  0.05    0.13
Q19   1   0.6305 -0.1329  0.5637  11.00000  0.05    0.13
Q20   1   0.8423 -0.2738  0.0985  11.00000  0.05    0.13
;
