# Supplementary material for: 6-(3,5-Dimethyl­benz­yl)-5-ethyl-1-[(2-phenyl­eth­oxy)meth­yl]pyrimidine-2,4(1H,3H)dione
Source: Acta Crystallogr Sect E Struct Rep Online. 2012 Mar 10;68(Pt 4):o1031–2. doi: 10.1107/S1600536812009841 (PMC3343994; doi:10.1107/S1600536812009841)
Supplement: Supplementary file 2 [file e-68-o1031-Isup2.hkl]

# 
# h,k,l, Fc-squared, Fo-squared, sigma(Fo-squared) and status flag 
# 
data_I
_shelx_title ' NR113_0m in P-1' 
_shelx_refln_list_code          4 
_shelx_F_calc_maximum      124.15 
_exptl_crystal_F_000       420.00 
_reflns_d_resolution_high  0.8204 
 
loop_ 
 _symmetry_equiv_pos_as_xyz 
 'x, y, z' 
 '-x, -y, -z' 
 
_cell_length_a     8.3431 
_cell_length_b     8.4776 
_cell_length_c    15.9821 
_cell_angle_alpha  91.566 
_cell_angle_beta   91.782 
_cell_angle_gamma 109.835 
 
_shelx_F_squared_multiplier     1.000 
 
loop_ 
 _refln_index_h 
 _refln_index_k 
 _refln_index_l 
 _refln_F_squared_calc 
 _refln_F_squared_meas 
 _refln_F_squared_sigma 
 _refln_observed_status 
   1   0   0     2342.74     2173.95     41.63 o 
   2   0   0     2339.80     2414.21     55.39 o 
   3   0   0     1485.78     1580.88     36.48 o 
   4   0   0       60.60       58.45      2.11 o 
   5   0   0       64.93       72.74      2.34 o 
   6   0   0      264.80      246.33      2.65 o 
   7   0   0      196.33      197.20      2.18 o 
   8   0   0        2.14        3.39      0.41 o 
   9   0   0        2.81        4.79      0.22 o 
  -9   1   0       20.45       20.25      0.43 o 
  -8   1   0       39.29       38.19      0.70 o 
  -7   1   0      163.08      171.89      1.98 o 
  -6   1   0       23.13       29.09      3.45 o 
  -5   1   0        4.12        1.35      0.32 o 
  -4   1   0       98.89      111.28      3.07 o 
  -3   1   0       13.39       14.49      0.58 o 
  -2   1   0        1.43        3.52      0.12 o 
  -1   1   0     4142.76     3967.07     91.62 o 
   0   1   0      136.93      131.40      4.29 o 
   1   1   0       89.05       86.14      1.82 o 
   2   1   0     1379.42     1391.93     32.04 o 
   3   1   0       85.60       79.28      2.71 o 
   4   1   0        1.65        1.88      0.13 o 
   5   1   0      212.26      206.76     11.25 o 
   6   1   0      702.05      672.90      6.35 o 
   7   1   0      135.17      134.62      1.44 o 
   8   1   0        0.14        0.08      0.13 o 
   9   1   0        5.74        7.18      0.22 o 
 -10   2   0        2.58        4.32      0.39 o 
  -9   2   0        0.00        0.10      0.15 o 
  -8   2   0       37.69       37.31      0.56 o 
  -7   2   0       12.82       10.80      0.36 o 
  -6   2   0        8.01        8.10      0.63 o 
  -5   2   0       61.78       67.69      2.26 o 
  -4   2   0      335.13      325.99      8.86 o 
  -3   2   0       27.11       18.10      0.50 o 
  -2   2   0     1306.66     1377.80     37.08 o 
  -1   2   0     5371.10     5691.66    153.25 o 
   0   2   0     2719.31     3018.76     95.88 o 
   1   2   0      590.46      640.56     12.98 o 
   2   2   0      128.86      137.63      2.65 o 
   3   2   0       72.00       80.36      1.98 o 
   4   2   0       12.03       10.56      1.82 o 
   5   2   0        0.11        1.15      1.04 o 
   6   2   0      128.25      124.41      1.57 o 
   7   2   0        6.60        6.22      0.25 o 
   8   2   0        4.55        3.99      0.19 o 
 -10   3   0        0.00        0.04      0.22 o 
  -9   3   0        0.63        0.60      0.19 o 
  -8   3   0       30.92       28.97      0.58 o 
  -7   3   0        0.01        0.32      0.19 o 
  -6   3   0       27.63       20.41      1.24 o 
  -5   3   0      939.78     1038.01     31.69 o 
  -4   3   0      166.94      187.63      4.00 o 
  -3   3   0      183.03      182.02      4.82 o 
  -2   3   0     1440.11     1455.69     39.19 o 
   0   3   0       49.90       50.13      1.69 o 
   1   3   0       53.16       41.62      0.86 o 
   2   3   0      171.80      155.91      3.07 o 
   3   3   0       28.66       31.64      0.76 o 
   4   3   0       47.87       48.32      0.97 o 
   5   3   0      244.09      254.44      3.81 o 
   6   3   0      196.32      196.90      2.55 o 
   7   3   0        8.70        9.36      0.37 o 
 -10   4   0       10.72       11.87      0.55 o 
  -9   4   0        0.06        0.96      0.37 o 
  -8   4   0        0.12        0.28      0.29 o 
  -7   4   0        1.69        1.27      0.28 o 
  -6   4   0       56.62       46.01      2.35 o 
  -5   4   0       27.67       29.79      1.38 o 
  -4   4   0      139.65      169.39      3.56 o 
  -3   4   0      251.34      292.60      6.10 o 
  -2   4   0      177.39      166.71      6.20 o 
  -1   4   0      128.10      130.78      5.45 o 
   0   4   0      121.02      139.97      4.57 o 
   1   4   0       12.19       15.38      0.41 o 
   2   4   0       95.80      106.41      1.94 o 
   3   4   0       31.05       34.37      0.88 o 
   4   4   0        0.07        1.76      0.34 o 
   5   4   0        0.74        0.87      0.22 o 
   6   4   0       15.03       16.72      0.47 o 
   7   4   0        1.08        1.76      0.20 o 
  -9   5   0       26.98       23.86      0.83 o 
  -8   5   0        7.55        7.45      0.38 o 
  -7   5   0        9.21        8.01      0.39 o 
  -6   5   0        1.18        1.09      0.35 o 
  -5   5   0      793.45      826.85     35.90 o 
  -4   5   0        2.08        3.43      0.18 o 
  -3   5   0      108.69      104.50      1.95 o 
  -2   5   0      465.42      480.64      7.24 o 
  -1   5   0      192.81      188.76      2.94 o 
   0   5   0      225.82      228.05      9.71 o 
   1   5   0        6.75        4.85      0.40 o 
   2   5   0      254.78      263.48      8.21 o 
   3   5   0       79.16       68.14      1.42 o 
   4   5   0       37.62       35.85      1.14 o 
   5   5   0       11.15       10.75      0.50 o 
  -9   6   0       12.85       12.30      0.66 o 
  -8   6   0        6.21        6.35      0.33 o 
  -7   6   0        0.47        0.42      0.24 o 
  -6   6   0       32.05       30.57      0.53 o 
  -5   6   0       25.63       24.68      0.75 o 
  -4   6   0       29.07       25.98      0.72 o 
  -3   6   0      114.13      114.92      1.90 o 
  -2   6   0       47.16       37.44      0.79 o 
  -1   6   0       24.07       19.79      0.50 o 
   0   6   0       26.28       25.91      1.28 o 
   1   6   0      403.46      405.41      3.95 o 
   2   6   0        5.46        5.96      0.26 o 
   3   6   0       11.91       12.17      0.46 o 
  -9   7   0       11.81        9.56      0.63 o 
  -8   7   0        8.95       10.44      0.84 o 
  -7   7   0       11.94       12.95      0.35 o 
  -6   7   0        0.19        0.20      0.17 o 
  -5   7   0        6.29        4.68      0.39 o 
  -4   7   0       93.25       95.21      1.49 o 
  -3   7   0       22.65       23.62      0.50 o 
  -2   7   0       10.29        9.84      0.35 o 
  -1   7   0        6.05        5.31      0.25 o 
   0   7   0        8.47        9.81      0.36 o 
   1   7   0       23.28       23.90      0.50 o 
   2   7   0        0.91        1.26      0.18 o 
   3   7   0       15.66       16.44      0.54 o 
  -8   8   0       27.35       33.94      1.27 o 
  -7   8   0        0.02        0.12      0.23 o 
  -6   8   0        6.50        6.14      0.33 o 
  -5   8   0        3.20        3.70      0.31 o 
  -4   8   0       48.24       47.10      1.15 o 
  -3   8   0       28.48       23.84      0.45 o 
  -2   8   0       25.44       27.00      0.62 o 
  -1   8   0       10.82        8.76      0.32 o 
   0   8   0       30.48       30.30      0.63 o 
   1   8   0        0.22        1.19      0.59 o 
   2   8   0        0.32        0.40      0.16 o 
  -7   9   0        0.08        0.09      0.18 o 
  -6   9   0        0.16        0.33      0.15 o 
  -5   9   0       13.19        9.67      0.42 o 
  -4   9   0       22.56       23.19      0.55 o 
  -3   9   0        2.47        2.14      0.17 o 
  -2   9   0        8.67        8.06      0.23 o 
  -1   9   0        8.39        9.19      0.26 o 
   0   9   0       26.22       25.76      0.70 o 
   1   9   0        2.61        2.25      0.22 o 
  -5  10   0        3.19        1.97      0.13 o 
  -4  10   0        0.59        0.59      0.12 o 
  -3  10   0        1.59        2.14      0.15 o 
  -2  10   0        0.09        0.27      0.15 o 
  -1  10   0       13.41       12.58      0.35 o 
   1 -10   1        5.17        5.77      0.23 o 
   2 -10   1       12.41       15.43      0.42 o 
   3 -10   1        1.83        2.14      0.13 o 
   4 -10   1       10.71       11.05      0.27 o 
   5 -10   1        0.91        0.52      0.11 o 
  -1  -9   1        2.38        2.33      0.34 o 
   0  -9   1        7.24        7.11      0.39 o 
   1  -9   1       18.11       15.56      0.34 o 
   2  -9   1        7.60        8.30      0.32 o 
   3  -9   1        0.27        0.29      0.17 o 
   4  -9   1       17.06       19.39      0.51 o 
   5  -9   1        6.19        6.28      0.48 o 
   6  -9   1       68.96       80.25      1.24 o 
   7  -9   1       47.13       53.57      1.24 o 
  -2  -8   1        0.53        0.62      0.13 o 
  -1  -8   1        3.48        3.77      0.23 o 
   0  -8   1       12.64       13.85      0.46 o 
   1  -8   1        5.56        5.16      0.25 o 
   2  -8   1        1.85        2.32      0.23 o 
   3  -8   1       14.06       12.36      0.34 o 
   4  -8   1        1.66        1.26      0.32 o 
   5  -8   1       12.84       10.99      0.68 o 
   6  -8   1        7.15        5.72      0.35 o 
   7  -8   1       24.12       29.05      0.81 o 
   8  -8   1       45.18       53.20      1.20 o 
  -3  -7   1       12.52       16.64      0.50 o 
  -2  -7   1       15.79       15.02      0.37 o 
  -1  -7   1       14.09       15.17      0.39 o 
   0  -7   1        6.03        4.37      0.22 o 
   1  -7   1       38.43       36.87      0.57 o 
   2  -7   1       42.91       40.23      0.89 o 
   3  -7   1        0.09       -0.19      0.17 o 
   4  -7   1        3.56        2.96      0.28 o 
   5  -7   1       13.69       12.86      0.44 o 
   6  -7   1       45.91       47.18      0.80 o 
   7  -7   1        1.16        1.61      0.24 o 
   8  -7   1        0.15        0.17      0.24 o 
   9  -7   1        0.19        0.38      0.24 o 
  -4  -6   1        2.01        1.64      0.26 o 
  -3  -6   1       26.55       24.73      0.55 o 
  -2  -6   1        6.04        5.11      0.26 o 
  -1  -6   1        0.48        1.51      0.45 o 
   0  -6   1      116.02      111.23      4.29 o 
   1  -6   1        1.22        1.09      0.33 o 
   2  -6   1       68.29       57.48      1.16 o 
   3  -6   1       40.14       36.51      0.80 o 
   4  -6   1       69.85       75.43      2.32 o 
   5  -6   1        5.15        5.20      0.30 o 
   6  -6   1        2.47        2.43      0.19 o 
   7  -6   1       13.39       12.72      0.46 o 
   8  -6   1        8.23        7.54      0.67 o 
   9  -6   1       14.06       13.13      0.51 o 
  -6  -5   1        9.72        9.09      0.49 o 
  -5  -5   1        0.54        0.62      0.20 o 
  -4  -5   1       41.95       42.59      0.79 o 
  -3  -5   1       43.98       38.61      0.71 o 
  -2  -5   1       54.26       50.87      1.42 o 
  -1  -5   1       20.34       20.25      0.54 o 
   0  -5   1      135.23      105.42      2.81 o 
   1  -5   1       59.47       60.15      1.16 o 
   2  -5   1     1026.34      976.18     14.52 o 
   3  -5   1      150.92      136.70      2.18 o 
   4  -5   1      107.39      109.99      2.43 o 
   5  -5   1      175.10      178.17      7.23 o 
   6  -5   1       12.43       12.99      0.57 o 
   7  -5   1        0.42        0.95      0.43 o 
   8  -5   1       58.08       59.78      1.31 o 
   9  -5   1       18.77       18.72      0.87 o 
  -7  -4   1        0.53        0.86      0.17 o 
  -6  -4   1       90.57       89.61      1.44 o 
  -5  -4   1       17.31       17.30      0.43 o 
  -4  -4   1       48.32       46.49      0.68 o 
  -3  -4   1       35.07       35.24      0.91 o 
  -2  -4   1       44.84       47.45      0.96 o 
  -1  -4   1       27.16       29.91      0.66 o 
   0  -4   1        0.93        2.10      0.29 o 
   1  -4   1        0.53        3.64      0.58 o 
   2  -4   1      113.47      141.85      2.50 o 
   3  -4   1     1100.75     1138.85     23.08 o 
   4  -4   1        9.88        8.14      0.27 o 
   5  -4   1      238.72      269.98      8.60 o 
   6  -4   1       60.02       66.46      1.82 o 
   7  -4   1       80.86       75.62      1.42 o 
   8  -4   1       11.40       11.29      0.38 o 
   9  -4   1        0.13        0.12      0.30 o 
  10  -4   1        1.03        0.53      0.25 o 
  -8  -3   1        1.45        0.55      0.14 o 
  -7  -3   1        3.51        4.02      0.20 o 
  -6  -3   1        3.91        4.53      0.34 o 
  -5  -3   1       99.04       98.29      1.35 o 
  -4  -3   1       77.57       71.72      1.47 o 
  -3  -3   1        0.37        0.72      0.12 o 
  -2  -3   1        1.11        0.82      0.11 o 
  -1  -3   1        0.05        3.56      0.28 o 
   0  -3   1       14.43       20.87      1.12 o 
   1  -3   1      414.85      456.87     14.91 o 
   3  -3   1      348.84      327.65      8.37 o 
   4  -3   1      692.71      710.99     14.39 o 
   5  -3   1        3.11        0.87      0.43 o 
   6  -3   1       53.76       57.13      1.48 o 
   7  -3   1       24.95       23.73      0.63 o 
   8  -3   1      128.66      126.97      1.57 o 
   9  -3   1        4.97        6.49      0.33 o 
  10  -3   1       10.52        8.48      0.43 o 
  -8  -2   1       45.76       49.74      0.73 o 
  -7  -2   1        4.06        3.64      0.22 o 
  -6  -2   1      128.62      127.41      1.50 o 
  -5  -2   1        1.29        0.77      0.40 o 
  -4  -2   1        9.38       10.52      2.97 o 
  -3  -2   1      192.85      224.17      5.28 o 
  -2  -2   1       65.44       69.57      1.47 o 
  -1  -2   1      963.49     1067.24     34.16 o 
   0  -2   1     3825.99     4162.49    132.11 o 
   2  -2   1        7.42        2.27      0.10 o 
   3  -2   1       18.13       15.97      0.48 o 
   4  -2   1      173.62      164.37      5.20 o 
   5  -2   1        2.61        0.03      0.29 o 
   6  -2   1      102.63      110.70      2.78 o 
   7  -2   1        0.01        0.14      0.18 o 
   8  -2   1        1.98        1.90      0.18 o 
   9  -2   1        6.37        5.88      0.25 o 
  10  -2   1        3.86        5.44      0.41 o 
  -9  -1   1        3.02        3.03      0.16 o 
  -8  -1   1        0.78        1.41      0.17 o 
  -7  -1   1       23.88       26.95      0.50 o 
  -6  -1   1      113.87      102.15      1.07 o 
  -5  -1   1      312.38      300.22     15.75 o 
  -4  -1   1      428.68      472.02     10.99 o 
  -3  -1   1        3.20        5.61      0.22 o 
  -2  -1   1      314.32      325.59      8.61 o 
  -1  -1   1     2543.63     2720.72     75.92 o 
   0  -1   1        9.82       11.45      0.41 o 
   1  -1   1     1897.21     1754.73     47.29 o 
   2  -1   1       93.66       78.42      2.06 o 
   3  -1   1      182.12      151.81      4.45 o 
   4  -1   1       59.29       46.04      1.39 o 
   6  -1   1       39.42       42.19      2.04 o 
   7  -1   1       21.16       20.62      0.91 o 
   8  -1   1        0.52        0.48      0.17 o 
   9  -1   1        0.00        0.03      0.14 o 
  -9   0   1       14.49       16.54      0.35 o 
  -8   0   1        5.83        5.38      0.25 o 
  -7   0   1      106.89      109.25      1.37 o 
  -6   0   1        5.58        7.14      0.50 o 
  -5   0   1       42.40       45.59      3.40 o 
  -4   0   1       60.32       65.49      1.32 o 
  -3   0   1      867.49      925.86     21.22 o 
  -2   0   1     5314.37     5650.77    148.61 o 
  -1   0   1     1992.78     1866.68     49.10 o 
   0   0   1     1947.20     1366.55     47.17 o 
   1   0   1     2392.73     2189.70     61.42 o 
   2   0   1     4630.42     4709.12    152.90 o 
   3   0   1      296.07      275.66     13.76 o 
   4   0   1     3161.58     3341.61     85.67 o 
   5   0   1       17.89       12.83      0.81 o 
   6   0   1      170.82      174.46      2.00 o 
   7   0   1       17.55       16.81      0.44 o 
   8   0   1        0.26        0.37      0.16 o 
   9   0   1        5.37        5.33      0.36 o 
  -9   1   1       53.16       55.83      0.84 o 
  -8   1   1       35.29       34.35      0.84 o 
  -7   1   1       12.27       10.76      0.32 o 
  -6   1   1       58.25       54.44      1.28 o 
  -5   1   1        1.19        0.48      0.29 o 
  -4   1   1        1.29        2.57      0.64 o 
  -3   1   1      441.73      394.19     52.11 o 
  -2   1   1     3433.16     3451.50    163.18 o 
  -1   1   1      446.61      417.30     11.24 o 
   1   1   1     1265.95     1246.76     23.27 o 
   2   1   1      280.13      280.19      6.52 o 
   3   1   1      798.38      846.17     19.57 o 
   4   1   1       40.03       37.62      1.23 o 
   5   1   1        1.46        3.65      0.42 o 
   6   1   1      380.22      359.71      3.48 o 
   7   1   1       91.95       92.59      1.06 o 
   8   1   1        0.22        0.54      0.14 o 
   9   1   1        4.70        6.22      0.22 o 
  -9   2   1        0.14        0.25      0.15 o 
  -8   2   1        0.07        0.03      0.24 o 
  -7   2   1        0.51        0.35      0.17 o 
  -6   2   1       18.25       17.99      0.68 o 
  -5   2   1       85.90       95.19      3.06 o 
  -4   2   1      129.49      159.08     14.00 o 
  -3   2   1      292.57      287.09      6.77 o 
  -2   2   1      203.41      226.17      9.10 o 
  -1   2   1     1064.75     1175.76     31.64 o 
   0   2   1     2014.79     1970.14    103.72 o 
   1   2   1      277.63      278.11      5.23 o 
   2   2   1      216.01      202.09      3.98 o 
   3   2   1        7.68        5.86      0.47 o 
   4   2   1        4.39        2.25      0.14 o 
   5   2   1        0.16        2.19      1.11 o 
   6   2   1      319.79      311.94      3.16 o 
   7   2   1        1.85        2.76      0.38 o 
   8   2   1        6.60        7.26      0.27 o 
 -10   3   1        1.85        2.86      0.35 o 
  -9   3   1        1.04        0.82      0.25 o 
  -8   3   1        1.28        1.40      0.22 o 
  -7   3   1        2.52        3.63      0.32 o 
  -6   3   1       78.66       77.14      2.60 o 
  -5   3   1      653.03      660.43     20.23 o 
  -4   3   1       94.05       91.09      3.31 o 
  -3   3   1      284.36      320.43      6.63 o 
  -2   3   1      127.02      100.67      2.75 o 
  -1   3   1      456.05      471.52     12.72 o 
   0   3   1      477.69      477.57     14.64 o 
   1   3   1      269.05      310.70      5.93 o 
   2   3   1      190.09      197.04      3.77 o 
   3   3   1       14.53       22.12      0.78 o 
   4   3   1        3.99        3.41      0.25 o 
   5   3   1        2.56        2.61      0.23 o 
   6   3   1        9.04        8.26      0.40 o 
   7   3   1        0.16       -0.11      0.14 o 
 -10   4   1        2.45        3.37      0.34 o 
  -9   4   1        8.50        8.73      0.64 o 
  -8   4   1        0.26        0.29      0.29 o 
  -7   4   1        4.31        6.31      0.72 o 
  -6   4   1       24.76       24.61      1.48 o 
  -5   4   1      206.54      208.95      6.85 o 
  -4   4   1       23.69       27.54      0.65 o 
  -3   4   1       28.26       34.92      0.69 o 
  -2   4   1      228.93      250.92      8.39 o 
  -1   4   1      618.52      724.34     14.91 o 
   1   4   1      562.24      580.36      9.72 o 
   2   4   1      324.51      356.21      6.15 o 
   3   4   1        6.13        5.72      0.25 o 
   5   4   1        3.65        5.47      0.40 o 
   6   4   1        0.09        1.11      0.62 o 
  -9   5   1        1.19        1.03      0.33 o 
  -8   5   1       85.56       93.62      1.57 o 
  -7   5   1       11.96       13.18      0.58 o 
  -6   5   1        3.39        4.75      0.25 o 
  -5   5   1      297.18      297.53     10.18 o 
  -4   5   1        1.71        1.14      0.31 o 
  -3   5   1       17.46       14.97      0.48 o 
  -2   5   1        0.32        0.64      0.45 o 
  -1   5   1      290.64      325.81      5.59 o 
   0   5   1      133.06      114.00      2.96 o 
   1   5   1      138.73      132.42      3.16 o 
   2   5   1       93.84       86.15      3.04 o 
   3   5   1       11.33       11.15      1.09 o 
  -8   6   1        4.93        4.73      0.35 o 
  -7   6   1       41.83       45.53      1.53 o 
  -6   6   1       21.44       22.85      0.54 o 
  -5   6   1        0.00        0.14      0.22 o 
  -4   6   1        0.37        0.30      0.32 o 
  -3   6   1       19.91       19.22      0.49 o 
  -2   6   1      236.17      226.12      3.53 o 
  -1   6   1        2.43        1.38      0.14 o 
   0   6   1        0.36        0.97      0.25 o 
   1   6   1      205.75      207.33      2.29 o 
   2   6   1        5.16        6.09      0.29 o 
   3   6   1        8.21        9.18      0.43 o 
  -8   7   1        0.23        0.24      0.34 o 
  -7   7   1       12.37       12.80      0.72 o 
  -6   7   1        9.23        7.11      0.37 o 
  -5   7   1        7.09        8.32      0.52 o 
  -4   7   1        0.44        0.24      0.18 o 
  -3   7   1      201.23      185.22      2.09 o 
  -2   7   1       67.68       60.32      0.75 o 
  -1   7   1       32.54       32.58      0.52 o 
   0   7   1        0.01        0.12      0.14 o 
   1   7   1        9.12       11.21      0.23 o 
   2   7   1        0.10        0.01      0.15 o 
  -8   8   1        0.06        0.35      0.22 o 
  -7   8   1        0.04        0.20      0.16 o 
  -6   8   1       36.75       41.20      0.77 o 
  -5   8   1        1.35        1.35      0.20 o 
  -4   8   1        1.20        0.76      0.19 o 
  -3   8   1        2.34        2.98      0.47 o 
  -2   8   1       57.92       58.51      0.88 o 
  -1   8   1       34.02       34.24      0.64 o 
   0   8   1        4.92        6.40      0.20 o 
   1   8   1        0.89        0.75      0.14 o 
   2   8   1        1.11        1.08      0.23 o 
  -7   9   1       10.67        9.89      0.41 o 
  -6   9   1        4.42        5.91      0.38 o 
  -5   9   1        0.70        0.84      0.16 o 
  -4   9   1       15.20       18.00      0.50 o 
  -3   9   1       71.47       66.73      0.82 o 
  -2   9   1        6.72        6.45      0.21 o 
  -1   9   1        0.15        0.09      0.10 o 
   0   9   1        6.01        6.11      0.30 o 
   1   9   1        0.69        0.82      0.17 o 
  -5  10   1        0.25        0.54      0.19 o 
  -4  10   1        4.85        7.59      0.44 o 
  -3  10   1        2.64        1.71      0.17 o 
  -2  10   1        4.11        3.23      0.22 o 
   2 -10   2        2.88        1.95      0.12 o 
   3 -10   2        4.22        4.63      0.19 o 
   4 -10   2        0.32        0.23      0.11 o 
   5 -10   2        0.31        0.08      0.10 o 
  -1  -9   2       14.53       14.18      0.65 o 
   0  -9   2       13.86       13.11      0.84 o 
   1  -9   2        2.95        3.70      0.27 o 
   2  -9   2        0.06        0.44      0.18 o 
   3  -9   2        0.08        0.01      0.17 o 
   4  -9   2        5.24        4.18      0.29 o 
   5  -9   2        0.05        0.22      0.16 o 
   6  -9   2       42.26       46.08      0.84 o 
   7  -9   2      110.27      106.30      2.04 o 
  -3  -8   2       35.30       35.77      0.98 o 
  -2  -8   2        3.24        3.30      0.17 o 
  -1  -8   2        0.36        1.13      0.16 o 
   0  -8   2       31.50       34.40      0.57 o 
   1  -8   2        0.80        0.40      0.18 o 
   2  -8   2        5.62        5.24      0.27 o 
   3  -8   2        2.97        2.55      0.24 o 
   4  -8   2       21.49       23.43      0.71 o 
   5  -8   2       24.27       20.07      0.63 o 
   6  -8   2       69.20       71.83      1.05 o 
   7  -8   2       42.50       43.57      1.08 o 
   8  -8   2        7.80        7.91      0.40 o 
  -4  -7   2        7.27        6.07      0.27 o 
  -3  -7   2        0.55        0.56      0.19 o 
  -2  -7   2       30.80       29.68      0.49 o 
  -1  -7   2      106.97      117.73      1.38 o 
   0  -7   2       46.91       47.38      0.72 o 
   1  -7   2       26.44       26.76      0.44 o 
   2  -7   2      108.39      104.86      1.19 o 
   3  -7   2       34.70       38.11      0.56 o 
   4  -7   2       44.01       44.30      0.83 o 
   5  -7   2        9.45       11.71      0.35 o 
   6  -7   2      116.81      123.26      1.54 o 
   7  -7   2       24.69       26.35      0.63 o 
   8  -7   2        5.15        5.59      0.58 o 
   9  -7   2        6.95        7.45      0.49 o 
  -5  -6   2       22.64       27.05      0.84 o 
  -4  -6   2       66.36       70.94      1.14 o 
  -3  -6   2       28.94       28.23      0.63 o 
  -2  -6   2      144.51      140.18      1.44 o 
  -1  -6   2        9.91       10.85      0.28 o 
   0  -6   2        5.74        6.03      0.25 o 
   1  -6   2        2.70        3.67      1.36 o 
   2  -6   2      159.47      159.86      4.16 o 
   3  -6   2      101.60      102.63      1.77 o 
   4  -6   2        4.07        2.78      0.26 o 
   5  -6   2       79.50       73.74      1.08 o 
   6  -6   2       14.56       13.23      0.46 o 
   7  -6   2        0.01        0.24      0.19 o 
   8  -6   2        9.79       10.15      0.53 o 
   9  -6   2       14.71       13.31      0.52 o 
  -6  -5   2        6.24        6.11      0.32 o 
  -5  -5   2      119.27      110.90      2.24 o 
  -4  -5   2        0.41        0.51      0.17 o 
  -3  -5   2       35.24       35.33      0.51 o 
  -2  -5   2        0.02        0.06      0.09 o 
  -1  -5   2       47.11       49.84      1.08 o 
   0  -5   2      498.02      488.14     10.69 o 
   1  -5   2        2.97        3.75      0.33 o 
   2  -5   2     1339.75     1341.37     22.50 o 
   3  -5   2       36.12       31.51      0.78 o 
   4  -5   2        3.27        5.71      0.22 o 
   5  -5   2        5.69        5.45      0.38 o 
   6  -5   2       21.11       17.72      0.45 o 
   7  -5   2       14.99       16.72      0.51 o 
   8  -5   2      145.94      141.29      2.81 o 
   9  -5   2        1.29        2.48      0.26 o 
  -7  -4   2       11.22        9.67      0.40 o 
  -6  -4   2        5.68        4.70      0.39 o 
  -5  -4   2       47.14       49.97      0.76 o 
  -4  -4   2       98.00       86.80      0.95 o 
  -3  -4   2        2.17        2.62      0.54 o 
  -2  -4   2      837.43      866.39     13.62 o 
  -1  -4   2       22.59       28.07      0.87 o 
   0  -4   2        5.00        7.03      0.82 o 
   1  -4   2     1037.05     1105.11     35.08 o 
   2  -4   2      137.83      115.21      2.43 o 
   3  -4   2       11.30       10.44      0.48 o 
   4  -4   2       62.19       45.63      1.05 o 
   5  -4   2       84.15       91.00      3.00 o 
   6  -4   2        5.95        5.27      0.45 o 
   7  -4   2       13.78       11.89      0.36 o 
   8  -4   2        4.71        2.94      0.26 o 
   9  -4   2       33.70       33.88      0.95 o 
  10  -4   2        1.77        1.95      0.30 o 
  -8  -3   2        0.01        0.38      0.13 o 
  -7  -3   2        3.08        3.82      0.21 o 
  -6  -3   2        0.00        0.26      0.19 o 
  -5  -3   2       21.61       21.14      0.48 o 
  -4  -3   2       16.21       16.43      0.85 o 
  -3  -3   2      184.09      200.55      3.86 o 
  -2  -3   2       76.95       81.45      2.15 o 
  -1  -3   2       38.53       38.93      1.80 o 
   0  -3   2      192.92      188.95      6.53 o 
   1  -3   2      450.99      465.34     14.81 o 
   2  -3   2       19.06       22.96      0.66 o 
   3  -3   2       42.86       46.39      1.01 o 
   4  -3   2      250.67      268.20      5.74 o 
   5  -3   2      448.61      504.99     15.61 o 
   6  -3   2        2.97        2.43      0.41 o 
   7  -3   2        8.34        9.44      0.36 o 
   8  -3   2      205.33      197.39      2.29 o 
   9  -3   2        0.30        0.15      0.18 o 
  10  -3   2        4.29        4.55      0.34 o 
  -8  -2   2       16.43       18.78      0.37 o 
  -7  -2   2       34.71       38.67      0.69 o 
  -6  -2   2       18.31       19.24      0.41 o 
  -5  -2   2      147.91      137.24      1.57 o 
  -4  -2   2        0.95        0.53      0.16 o 
  -3  -2   2        7.40       23.55      0.70 o 
  -2  -2   2     2719.79     3141.82     82.67 o 
  -1  -2   2       63.91       68.71      2.27 o 
   0  -2   2      412.60      368.92     12.06 o 
   1  -2   2      262.54      235.65      7.77 o 
   2  -2   2      385.79      400.34     10.80 o 
   3  -2   2       16.05       24.02      0.93 o 
   4  -2   2     1276.32     1415.13     36.74 o 
   5  -2   2       19.68       12.97      0.74 o 
   6  -2   2       41.00       38.17      1.05 o 
   7  -2   2       39.15       40.57      0.76 o 
   8  -2   2        9.29        9.67      0.30 o 
   9  -2   2        0.26        0.17      0.13 o 
  -9  -1   2       25.72       30.42      0.54 o 
  -8  -1   2        4.48        4.72      0.21 o 
  -7  -1   2       13.96       13.84      0.40 o 
  -6  -1   2      125.19      121.53      1.24 o 
  -5  -1   2        7.53        7.37      0.50 o 
  -4  -1   2      193.11      199.22      4.80 o 
  -2  -1   2      225.88      202.57      5.38 o 
  -1  -1   2      194.76      197.97      6.31 o 
   0  -1   2     2224.18     2141.92     67.97 o 
   1  -1   2      288.92      295.67      6.06 o 
   2  -1   2      679.84      595.71     12.69 o 
   3  -1   2     4571.52     4883.89    168.68 o 
   4  -1   2     1540.81     1736.48     52.87 o 
   5  -1   2       52.61       56.05      2.06 o 
   6  -1   2       45.10       38.73      1.17 o 
   7  -1   2        1.04        0.75      0.18 o 
   8  -1   2        0.28        0.76      0.17 o 
   9  -1   2        9.69       10.15      0.28 o 
  -9   0   2        0.25        0.29      0.12 o 
  -8   0   2        0.99        1.17      0.14 o 
  -7   0   2       30.47       30.82      1.08 o 
  -6   0   2      215.62      205.83      2.11 o 
  -5   0   2      253.39      255.76     13.54 o 
  -4   0   2       19.44       18.23      1.55 o 
  -3   0   2      155.49      168.18      4.48 o 
  -2   0   2     1397.66     1332.74     35.08 o 
  -1   0   2     1156.45     1073.96     22.45 o 
   0   0   2      198.51      188.16      6.51 o 
   1   0   2       52.82       35.35      1.38 o 
   2   0   2    10855.33    10155.45    693.52 o 
   3   0   2        0.18        0.46      0.26 o 
   5   0   2      328.34      309.42      8.63 o 
   6   0   2      185.41      175.91      1.89 o 
   7   0   2      103.19       99.48      1.32 o 
   8   0   2        7.10        6.94      0.29 o 
   9   0   2       35.23       43.89      0.61 o 
  -9   1   2        5.25        3.64      0.21 o 
  -8   1   2      102.17      100.12      1.66 o 
  -7   1   2      486.85      488.70      4.53 o 
  -6   1   2        1.06        0.69      0.34 o 
  -5   1   2      238.03      213.34      6.12 o 
  -4   1   2      204.56      182.28      5.09 o 
  -3   1   2      133.91      126.48      3.37 o 
  -2   1   2      182.26      168.84      4.47 o 
  -1   1   2     1305.01     1216.67     32.78 o 
   1   1   2     1635.11     1673.84     31.26 o 
   2   1   2     1000.10     1070.95     24.44 o 
   3   1   2      754.22      741.64     26.84 o 
   4   1   2       79.40       76.45      2.24 o 
   5   1   2      406.97      382.71      7.64 o 
   6   1   2      103.33       99.05      1.22 o 
   7   1   2        5.40        3.53      0.24 o 
   8   1   2        0.00        0.20      0.13 o 
   9   1   2        3.07        3.37      0.23 o 
  -9   2   2        3.75        3.97      0.21 o 
  -8   2   2        1.09        1.19      0.19 o 
  -7   2   2      117.92      115.90      1.59 o 
  -6   2   2        1.68        1.92      0.28 o 
  -5   2   2        0.22        0.71      0.33 o 
  -4   2   2       59.36       65.65      2.14 o 
  -3   2   2      192.45      153.17      7.76 o 
  -2   2   2     1281.51     1222.83     28.32 o 
  -1   2   2    15414.40    12535.62    341.07 o 
   0   2   2     3897.64     3844.17    101.09 o 
   1   2   2       79.35       93.36      1.84 o 
   2   2   2       33.37       30.83      0.69 o 
   3   2   2      178.83      166.39      3.16 o 
   4   2   2        0.90        0.96      0.32 o 
   5   2   2       14.09       14.38      0.37 o 
   6   2   2      133.61      130.14      1.54 o 
   7   2   2       22.12       21.23      0.42 o 
   8   2   2        1.11        1.73      0.15 o 
 -10   3   2        6.54        5.58      0.42 o 
  -9   3   2        4.19        3.54      0.29 o 
  -8   3   2        1.06        0.97      0.24 o 
  -7   3   2       96.58       99.89      1.42 o 
  -6   3   2       50.74       52.91      1.99 o 
  -5   3   2       17.98       15.43      1.01 o 
  -4   3   2        6.10       20.34      1.05 o 
  -3   3   2       58.84       55.56      3.18 o 
  -2   3   2      193.02      204.76      5.55 o 
  -1   3   2     1011.74     1094.78     29.47 o 
   0   3   2      412.69      417.18      8.69 o 
   1   3   2      132.03      128.93      4.34 o 
   2   3   2        0.05        0.55      0.19 o 
   3   3   2       10.97        9.03      0.31 o 
   4   3   2       13.88       11.96      1.72 o 
   5   3   2      342.62      332.16      4.58 o 
   6   3   2      139.90      144.40      1.84 o 
   7   3   2        0.06        0.21      0.17 o 
 -10   4   2        1.07        0.91      0.22 o 
  -9   4   2        4.97        6.38      0.63 o 
  -8   4   2        0.45        0.45      0.26 o 
  -7   4   2       42.27       38.52      1.12 o 
  -6   4   2       34.82       32.57      2.13 o 
  -5   4   2        0.20        0.75      0.36 o 
  -4   4   2       50.76       42.44      0.96 o 
  -3   4   2       31.66       33.80      0.65 o 
  -2   4   2     1510.54     1614.48     35.61 o 
  -1   4   2     2031.87     2380.98     49.10 o 
   0   4   2      117.31      111.31      3.83 o 
   1   4   2      201.51      234.28      5.25 o 
   2   4   2        0.21        0.95      0.30 o 
 -10   5   2       22.30       23.36      0.78 o 
  -9   5   2       23.48       21.03      0.94 o 
  -8   5   2       10.69       10.06      0.40 o 
  -7   5   2       26.45       23.02      0.99 o 
  -6   5   2       88.46       91.88      1.73 o 
  -5   5   2       13.37       13.69      0.86 o 
  -4   5   2       55.24       51.93      1.17 o 
  -3   5   2      146.13      150.93      2.36 o 
  -2   5   2        8.74        9.17      0.27 o 
  -1   5   2       64.38       60.47      1.23 o 
   0   5   2      146.14      146.06      2.71 o 
   1   5   2       50.31       50.59      1.65 o 
   2   5   2      106.26      115.42      2.85 o 
  -9   6   2        4.51        5.14      0.48 o 
  -8   6   2        6.75        6.06      0.37 o 
  -7   6   2        0.10        0.03      0.33 o 
  -6   6   2        0.06        0.08      0.17 o 
  -5   6   2        7.16        7.17      0.25 o 
  -4   6   2       18.51       17.77      0.48 o 
  -3   6   2       24.27       25.39      0.85 o 
  -2   6   2        9.09        7.29      0.33 o 
  -1   6   2        9.21        6.05      0.23 o 
   0   6   2       18.05       18.39      0.45 o 
   1   6   2       28.97       29.09      0.52 o 
   2   6   2       23.89       21.32      0.55 o 
  -8   7   2        0.28        0.62      0.35 o 
  -7   7   2        1.76        1.67      0.19 o 
  -6   7   2       37.96       36.51      0.65 o 
  -5   7   2        0.06        0.38      0.17 o 
  -4   7   2       62.93       56.96      1.09 o 
  -3   7   2       29.82       30.39      0.52 o 
  -2   7   2       46.46       43.21      0.71 o 
  -1   7   2       11.44        9.01      0.36 o 
   0   7   2       13.91       12.81      0.28 o 
   1   7   2       43.78       45.79      0.68 o 
   2   7   2        1.48        1.02      0.19 o 
  -8   8   2        5.92        7.25      0.35 o 
  -7   8   2        0.25        0.42      0.14 o 
  -6   8   2        0.80        0.94      0.18 o 
  -5   8   2        4.57        3.69      0.24 o 
  -4   8   2        2.62        2.69      0.26 o 
  -3   8   2        3.35        3.14      0.26 o 
  -2   8   2       50.92       46.13      0.57 o 
  -1   8   2        2.37        2.26      0.31 o 
   0   8   2       65.04       64.17      0.78 o 
   1   8   2       32.01       34.91      0.85 o 
   2   8   2        0.12        0.41      0.41 o 
  -7   9   2        2.71        3.34      0.26 o 
  -6   9   2        2.00        2.46      0.19 o 
  -5   9   2        5.76        7.59      0.33 o 
  -4   9   2       11.30       11.63      0.39 o 
  -3   9   2        7.81       10.71      0.26 o 
  -2   9   2       15.86       16.06      0.37 o 
  -1   9   2        1.07        0.99      0.15 o 
   0   9   2       13.60       13.34      0.50 o 
   1   9   2        0.18        0.23      0.15 o 
  -5  10   2        0.69        1.06      0.11 o 
  -4  10   2        0.28        0.09      0.10 o 
  -3  10   2        4.49        3.46      0.23 o 
  -2  10   2        0.64        0.39      0.15 o 
   2 -10   3        0.11        0.09      0.09 o 
   3 -10   3        1.98        2.23      0.17 o 
   4 -10   3        1.19        2.60      0.19 o 
   5 -10   3        0.95        1.22      0.14 o 
  -1  -9   3       28.53       28.45      0.63 o 
   0  -9   3      104.45      118.55      1.66 o 
   1  -9   3        0.08        0.21      0.19 o 
   2  -9   3       14.67       17.38      0.75 o 
   3  -9   3        0.80        0.38      0.20 o 
   4  -9   3        6.97        7.62      0.55 o 
   5  -9   3        2.43        2.68      0.29 o 
   6  -9   3        3.31        2.29      0.17 o 
   7  -9   3        0.28        0.10      0.18 o 
  -3  -8   3        2.59        2.95      0.29 o 
  -2  -8   3        2.56        2.91      0.16 o 
  -1  -8   3        0.02        0.19      0.14 o 
   0  -8   3        3.74        4.26      0.26 o 
   1  -8   3        1.48        1.74      0.19 o 
   2  -8   3       11.65       10.36      0.63 o 
   3  -8   3       22.54       23.33      0.74 o 
   4  -8   3        0.04        0.27      0.21 o 
   5  -8   3        4.36        4.17      0.29 o 
   6  -8   3       78.92       82.36      1.12 o 
   7  -8   3        6.81        5.97      0.35 o 
   8  -8   3       18.90       20.88      0.47 o 
  -4  -7   3        4.29        3.96      0.31 o 
  -3  -7   3       91.01       91.96      1.60 o 
  -2  -7   3       17.89       17.04      0.61 o 
  -1  -7   3        6.32        7.81      0.31 o 
   0  -7   3       29.14       27.72      0.56 o 
   1  -7   3       84.25       82.78      0.92 o 
   2  -7   3      111.04      112.68      1.24 o 
   3  -7   3        3.25        4.62      0.42 o 
   4  -7   3       65.91       57.74      1.08 o 
   5  -7   3       42.29       40.70      0.81 o 
   6  -7   3       93.55       91.27      1.23 o 
   7  -7   3        0.02        0.34      0.23 o 
   8  -7   3        2.97        3.54      0.26 o 
   9  -7   3       11.18       14.64      0.60 o 
  -5  -6   3        3.18        2.05      0.33 o 
  -4  -6   3      124.66      132.56      1.69 o 
  -3  -6   3       42.09       46.10      0.72 o 
  -2  -6   3       72.14       73.46      0.88 o 
  -1  -6   3       35.15       33.01      0.48 o 
   0  -6   3        8.08        7.75      0.20 o 
   1  -6   3       98.94       89.53      2.89 o 
   2  -6   3        4.65        3.19      0.18 o 
   3  -6   3       95.75       95.77      3.56 o 
   4  -6   3       14.80       12.38      0.41 o 
   5  -6   3       92.38       85.29      1.29 o 
   6  -6   3        0.72        1.73      0.56 o 
   7  -6   3       49.56       50.93      0.91 o 
   8  -6   3       17.31       16.67      0.60 o 
   9  -6   3        3.62        4.60      0.58 o 
  -6  -5   3        2.36        2.23      0.18 o 
  -5  -5   3       29.74       27.03      0.51 o 
  -4  -5   3       84.54       83.59      1.02 o 
  -3  -5   3       13.48       14.65      0.35 o 
  -2  -5   3        0.68        1.39      0.13 o 
  -1  -5   3      213.22      192.19      3.49 o 
   0  -5   3       53.68       55.54      1.52 o 
   1  -5   3      141.83      148.33      3.99 o 
   2  -5   3       86.82       85.81      2.35 o 
   3  -5   3      277.50      281.48      4.97 o 
   4  -5   3       14.89       11.55      0.38 o 
   5  -5   3        1.32        1.41      0.51 o 
   6  -5   3      273.93      272.85      4.55 o 
   7  -5   3       29.19       28.34      0.60 o 
   8  -5   3       16.16       15.84      0.54 o 
   9  -5   3        2.69        1.54      0.23 o 
  -7  -4   3        0.94        0.99      0.17 o 
  -6  -4   3       15.59       14.07      0.42 o 
  -5  -4   3       76.46       73.96      1.00 o 
  -4  -4   3       44.89       42.97      0.61 o 
  -3  -4   3        0.03        0.45      0.14 o 
  -2  -4   3      433.41      482.63      9.64 o 
  -1  -4   3       99.33      116.13      2.97 o 
   0  -4   3      175.84      168.18      7.89 o 
   1  -4   3      346.38      363.74     11.63 o 
   2  -4   3      214.59      245.37      4.22 o 
   3  -4   3        0.82        0.21      0.07 o 
   4  -4   3       47.42       51.21      1.77 o 
   5  -4   3       80.19       86.08      2.86 o 
   6  -4   3       14.07       14.55      0.54 o 
   7  -4   3        2.83        1.50      0.21 o 
   8  -4   3       14.58       17.92      0.49 o 
   9  -4   3        7.20        7.43      0.37 o 
  -8  -3   3        6.05        8.21      0.29 o 
  -7  -3   3        1.07        1.71      0.17 o 
  -6  -3   3       68.07       67.05      0.88 o 
  -5  -3   3       11.69       11.69      0.35 o 
  -4  -3   3       71.60       66.05      1.18 o 
  -3  -3   3       15.84       13.80      0.43 o 
  -2  -3   3      224.13      245.40      7.27 o 
  -1  -3   3       40.43       50.94      1.92 o 
   0  -3   3       10.07       13.32      0.58 o 
   1  -3   3      640.95      637.77     20.66 o 
   2  -3   3       17.62       18.84      1.29 o 
   3  -3   3      364.56      336.26      6.82 o 
   4  -3   3      253.46      241.47      4.30 o 
   5  -3   3      133.61      149.81      4.78 o 
   6  -3   3      127.97      112.49      1.98 o 
   7  -3   3       65.85       63.51      0.90 o 
   8  -3   3       14.86       13.34      0.38 o 
   9  -3   3        0.84        0.67      0.17 o 
  -8  -2   3        6.18        5.79      0.20 o 
  -7  -2   3        0.53        0.85      0.16 o 
  -6  -2   3      125.43      120.50      1.46 o 
  -5  -2   3       11.22       12.58      0.26 o 
  -4  -2   3       43.20       47.93      1.11 o 
  -3  -2   3     1011.36     1015.20     34.68 o 
  -2  -2   3     1530.29     1614.62     42.52 o 
   0  -2   3       19.83       13.84      0.72 o 
   1  -2   3      898.92      944.91     30.21 o 
   2  -2   3       91.82       83.24      1.74 o 
   3  -2   3      218.87      226.58      4.09 o 
   4  -2   3     1489.13     1603.49     37.02 o 
   5  -2   3        1.17        5.44      0.80 o 
   6  -2   3       40.49       42.00      1.14 o 
   7  -2   3       16.44       16.18      0.68 o 
   8  -2   3        1.25        2.23      0.19 o 
   9  -2   3        1.36        2.28      0.46 o 
  -9  -1   3       21.73       24.75      0.43 o 
  -8  -1   3        0.18        0.26      0.14 o 
  -7  -1   3       58.33       62.88      0.75 o 
  -6  -1   3      354.54      350.32      3.08 o 
  -5  -1   3      308.23      282.59      4.85 o 
  -4  -1   3      138.53      156.97      8.14 o 
  -3  -1   3      217.83      240.04      6.38 o 
  -2  -1   3      294.20      313.83      8.31 o 
   0  -1   3       82.75       74.77      2.61 o 
   1  -1   3       30.78       22.86      0.51 o 
   2  -1   3       78.35       91.67      2.04 o 
   3  -1   3      298.37      338.35     11.22 o 
   4  -1   3      219.03      246.75      5.83 o 
   5  -1   3       67.83       92.91      3.13 o 
   6  -1   3      189.74      179.44      2.56 o 
   7  -1   3        2.13        0.91      0.18 o 
   8  -1   3        1.28        2.04      0.20 o 
   9  -1   3        0.48        0.56      0.12 o 
  -9   0   3        1.24        1.56      0.14 o 
  -8   0   3        3.50        4.14      0.18 o 
  -7   0   3        7.49        7.28      0.70 o 
  -6   0   3      189.04      173.85      1.84 o 
  -5   0   3       37.50       31.17      0.87 o 
  -4   0   3       81.53      109.07      2.94 o 
  -3   0   3      100.83       86.02      2.32 o 
  -2   0   3      421.69      426.71     11.26 o 
  -1   0   3     1021.53      973.95     33.79 o 
   0   0   3    10995.79    10278.68    354.70 o 
   1   0   3     1812.11     1776.41     61.61 o 
   2   0   3      121.26      142.19      5.28 o 
   3   0   3      155.82      176.90      4.39 o 
   4   0   3     1940.57     2184.43     67.04 o 
   5   0   3        1.40        0.76      0.38 o 
   6   0   3      341.36      332.91      3.47 o 
   7   0   3        3.49        3.70      0.28 o 
   8   0   3        5.43        4.52      0.21 o 
   9   0   3       22.01       23.66      0.40 o 
  -9   1   3        0.14        0.20      0.14 o 
  -8   1   3        1.38        1.91      0.18 o 
  -7   1   3     1193.51     1204.17     10.75 o 
  -6   1   3      594.73      558.72     12.73 o 
  -5   1   3        9.89       10.23      1.52 o 
  -4   1   3      770.03      718.45     19.01 o 
  -3   1   3       53.27       43.91      1.20 o 
  -2   1   3     1089.73     1140.05     30.01 o 
   0   1   3      535.39      502.52     13.52 o 
   1   1   3      541.95      490.40     15.71 o 
   3   1   3      481.61      427.06     11.24 o 
   4   1   3      341.04      353.96     11.60 o 
   5   1   3      256.92      237.33      5.18 o 
   6   1   3       72.15       76.36      0.99 o 
   7   1   3       14.48       12.10      0.41 o 
   8   1   3        7.13        5.65      0.23 o 
  -9   2   3        0.01        0.29      0.15 o 
  -8   2   3      101.97      102.43      1.22 o 
  -7   2   3        1.79        1.64      0.21 o 
  -6   2   3       15.76       18.16      1.02 o 
  -5   2   3      107.04       97.26      3.09 o 
  -4   2   3       78.03       70.94      2.31 o 
  -3   2   3       52.81       43.53      1.41 o 
  -2   2   3      480.41      498.42     13.44 o 
  -1   2   3    12939.52    14354.05    386.22 o 
   1   2   3       11.84        8.36      0.31 o 
   2   2   3       65.88       74.36      1.79 o 
   3   2   3      104.18       90.53      4.73 o 
   4   2   3       42.09       39.40      1.47 o 
   5   2   3      134.37      136.25      1.88 o 
   6   2   3       15.95       16.38      0.51 o 
   7   2   3       17.67       17.98      0.38 o 
   8   2   3        0.07        0.26      0.13 o 
 -10   3   3        2.11        2.08      0.19 o 
  -9   3   3        0.04        0.14      0.19 o 
  -8   3   3        2.75        2.78      0.30 o 
  -7   3   3      316.99      299.60      3.62 o 
  -6   3   3        2.79        3.61      0.68 o 
  -5   3   3       94.10       86.51      2.86 o 
  -4   3   3       13.67       10.63      0.61 o 
  -3   3   3        0.37        1.54      0.11 o 
  -2   3   3        0.40        0.99      0.08 o 
  -1   3   3     1103.88     1298.81     34.96 o 
   0   3   3        1.23        2.55      0.41 o 
   1   3   3       33.00       36.94      0.98 o 
   2   3   3      242.20      253.54      4.37 o 
   3   3   3      266.69      255.93      7.96 o 
   5   3   3      285.29      273.63      3.70 o 
   6   3   3      183.10      172.84      2.24 o 
   7   3   3        1.01        1.27      0.18 o 
 -10   4   3       12.30       14.16      0.56 o 
  -9   4   3       11.95       12.10      0.54 o 
  -8   4   3        0.00       -0.17      0.25 o 
  -7   4   3       18.55       16.27      0.65 o 
  -6   4   3       31.93       29.68      0.70 o 
  -5   4   3       29.40       23.93      0.90 o 
  -4   4   3      166.19      179.54      3.20 o 
  -3   4   3      173.65      191.06      3.40 o 
  -2   4   3        3.48        8.67      0.28 o 
  -1   4   3     1237.35     1314.02     35.39 o 
   0   4   3      235.52      204.93      3.62 o 
   1   4   3        0.39        2.56      0.38 o 
   2   4   3       69.32       62.19      1.38 o 
  -9   5   3        2.70        2.37      0.43 o 
  -8   5   3       16.73       18.20      0.82 o 
  -7   5   3       15.57       13.11      1.28 o 
  -6   5   3       32.68       28.07      0.86 o 
  -5   5   3      115.80      117.63      3.02 o 
  -4   5   3       28.75       26.39      0.59 o 
  -3   5   3        8.73        8.49      0.25 o 
  -2   5   3      263.07      259.51      4.43 o 
  -1   5   3        7.50        6.92      0.69 o 
   0   5   3       29.32       32.43      0.69 o 
   1   5   3       20.42       26.77      1.15 o 
   2   5   3        0.53        2.40      1.75 o 
  -9   6   3       19.40       19.28      0.62 o 
  -8   6   3       15.50       15.03      0.57 o 
  -7   6   3       47.14       50.75      0.95 o 
  -6   6   3       61.71       55.90      1.02 o 
  -5   6   3       85.71       90.95      1.73 o 
  -4   6   3       27.49       24.23      0.62 o 
  -3   6   3       44.10       43.69      1.23 o 
  -2   6   3       47.66       46.01      1.13 o 
  -1   6   3       20.51       23.89      1.11 o 
   0   6   3       14.47       12.97      0.28 o 
   1   6   3      185.83      195.11      1.96 o 
   2   6   3        9.11        7.65      0.35 o 
  -9   7   3        6.20        6.02      0.43 o 
  -8   7   3        6.65        4.75      0.38 o 
  -7   7   3        0.00        0.07      0.16 o 
  -6   7   3      136.56      140.15      1.96 o 
  -5   7   3        9.81        9.73      0.31 o 
  -4   7   3        5.04        3.44      0.25 o 
  -3   7   3       76.15       81.50      0.91 o 
  -2   7   3       56.87       66.46      0.82 o 
  -1   7   3      146.40      134.04      1.48 o 
   0   7   3       13.81       12.40      0.53 o 
   1   7   3        7.72        7.64      0.34 o 
   2   7   3        3.14        3.72      0.29 o 
  -8   8   3        0.15        0.29      0.20 o 
  -7   8   3        0.42        1.08      0.16 o 
  -6   8   3        1.72        1.26      0.19 o 
  -5   8   3        1.26        1.36      0.19 o 
  -4   8   3        4.19        2.50      0.26 o 
  -3   8   3       29.37       32.60      0.45 o 
  -2   8   3        5.52        8.45      0.26 o 
  -1   8   3        2.99        4.13      0.16 o 
   0   8   3       20.56       23.92      0.55 o 
   1   8   3        0.00       -0.02      0.18 o 
   2   8   3        2.40        2.46      0.25 o 
  -7   9   3        0.00        0.02      0.26 o 
  -6   9   3        3.02        2.92      0.19 o 
  -5   9   3        4.47        2.86      0.22 o 
  -4   9   3        7.40        7.95      0.30 o 
  -3   9   3        4.61        5.00      0.19 o 
  -2   9   3        4.06        4.52      0.17 o 
  -1   9   3       14.82       14.90      0.49 o 
   0   9   3        9.05        9.54      0.37 o 
   1   9   3        5.34        4.50      0.27 o 
  -5  10   3        2.88        2.86      0.16 o 
  -4  10   3        3.61        4.20      0.27 o 
  -3  10   3       12.76       12.43      0.59 o 
  -2  10   3        1.55        1.66      0.18 o 
   2 -10   4       30.29       32.97      0.70 o 
   3 -10   4        0.01        0.13      0.14 o 
   4 -10   4        0.60        0.41      0.17 o 
  -1  -9   4        0.01        0.17      0.11 o 
   0  -9   4       65.44       68.02      1.00 o 
   1  -9   4       14.91       15.74      0.51 o 
   2  -9   4        0.64        0.22      0.16 o 
   3  -9   4        0.87        0.69      0.17 o 
   4  -9   4       10.90       11.34      0.85 o 
   5  -9   4        2.37        3.85      0.68 o 
   6  -9   4       19.69       19.95      0.36 o 
   7  -9   4       22.70       25.26      0.97 o 
  -3  -8   4        7.50        7.38      0.40 o 
  -2  -8   4        7.50        7.53      0.24 o 
  -1  -8   4      115.86      128.62      1.44 o 
   0  -8   4      168.05      181.69      2.01 o 
   1  -8   4        5.17        5.22      0.29 o 
   2  -8   4        0.03       -0.02      0.17 o 
   3  -8   4        0.28        0.41      0.18 o 
   4  -8   4        7.82        7.77      0.33 o 
   5  -8   4        0.42        0.32      0.20 o 
   6  -8   4       12.25       12.55      0.46 o 
   7  -8   4       25.08       27.94      0.62 o 
   8  -8   4       20.83       22.93      0.73 o 
  -4  -7   4        5.65        5.68      0.54 o 
  -3  -7   4       58.05       65.77      1.10 o 
  -2  -7   4        4.25        4.80      0.26 o 
  -1  -7   4        0.23        0.29      0.18 o 
   0  -7   4      283.89      293.09      2.87 o 
   1  -7   4      137.83      132.04      1.43 o 
   2  -7   4       11.19       12.64      0.38 o 
   3  -7   4       42.05       37.09      0.75 o 
   4  -7   4        5.14        6.31      0.30 o 
   5  -7   4       45.06       46.85      0.96 o 
   6  -7   4      571.50      621.94      6.77 o 
   7  -7   4       19.60       18.62      0.64 o 
   8  -7   4       30.07       30.45      0.61 o 
   9  -7   4        0.59        0.56      0.17 o 
  -5  -6   4        2.05        1.68      0.17 o 
  -4  -6   4       14.95       12.53      0.34 o 
  -3  -6   4       37.40       44.45      0.76 o 
  -2  -6   4       88.07       91.72      0.92 o 
  -1  -6   4      143.32      131.43      1.68 o 
   0  -6   4      374.62      348.02      3.22 o 
   1  -6   4        0.02        0.08      0.24 o 
   2  -6   4        1.09        0.99      0.37 o 
   3  -6   4       37.04       35.75      1.81 o 
   4  -6   4       17.76       18.83      0.49 o 
   5  -6   4       13.23       12.67      0.46 o 
   6  -6   4       30.17       31.18      0.54 o 
   7  -6   4       23.68       24.81      0.58 o 
   8  -6   4        0.22        0.23      0.19 o 
   9  -6   4        0.89        1.00      0.20 o 
  -6  -5   4        0.03        0.25      0.13 o 
  -5  -5   4       11.25       10.05      0.27 o 
  -4  -5   4        2.04        3.31      0.25 o 
  -3  -5   4       36.14       34.77      0.60 o 
  -2  -5   4        0.19        1.35      0.29 o 
  -1  -5   4        5.78        3.77      0.52 o 
   0  -5   4        7.53        7.45      0.65 o 
   1  -5   4      218.08      217.90      4.97 o 
   2  -5   4      517.15      528.90      9.09 o 
   3  -5   4       21.86       22.81      0.57 o 
   4  -5   4       64.88       62.77      1.41 o 
   5  -5   4       17.82       14.65      0.46 o 
   6  -5   4      205.60      213.95      2.51 o 
   7  -5   4       16.78       15.70      0.38 o 
   8  -5   4        0.04        0.18      0.18 o 
   9  -5   4        7.77        8.08      0.30 o 
  -7  -4   4       13.87       15.22      0.41 o 
  -6  -4   4        2.61        3.48      0.24 o 
  -5  -4   4      140.57      133.47      1.48 o 
  -4  -4   4        0.07        0.23      0.15 o 
  -3  -4   4        2.64        3.70      0.25 o 
  -2  -4   4      314.62      310.12      6.32 o 
  -1  -4   4       58.17       59.22      1.83 o 
   0  -4   4       23.36       24.76      0.82 o 
   1  -4   4      245.10      266.19      9.18 o 
   2  -4   4      184.66      184.29      3.87 o 
   3  -4   4       65.81       68.23      1.30 o 
   4  -4   4       35.26       34.28      0.87 o 
   6  -4   4        3.25        3.12      0.23 o 
   7  -4   4       58.41       61.43      1.08 o 
   8  -4   4        5.09        4.16      0.29 o 
   9  -4   4        1.75        1.50      0.20 o 
  -8  -3   4        2.82        2.61      0.18 o 
  -7  -3   4        7.41        7.47      0.29 o 
  -6  -3   4       50.30       47.51      0.78 o 
  -5  -3   4        2.76        3.66      0.20 o 
  -4  -3   4       22.23       26.26      0.42 o 
  -3  -3   4       39.13       33.59      0.87 o 
  -2  -3   4      109.60      116.08      4.55 o 
  -1  -3   4       47.74       45.15      2.08 o 
   0  -3   4      208.72      212.68      6.83 o 
   1  -3   4     1505.87     1613.69     51.27 o 
   2  -3   4      157.66      175.47      3.74 o 
   3  -3   4      186.13      165.73      3.40 o 
   4  -3   4       31.78       29.64      0.61 o 
   5  -3   4       67.34       69.48      2.61 o 
   6  -3   4        5.69        6.45      0.51 o 
   7  -3   4       28.08       20.88      0.48 o 
   8  -3   4        1.96        2.81      0.20 o 
   9  -3   4        3.07        4.25      0.26 o 
  -8  -2   4        2.25        3.15      0.19 o 
  -7  -2   4        1.82        1.15      0.17 o 
  -6  -2   4      129.37      132.94      1.55 o 
  -5  -2   4       74.59       70.08      0.68 o 
  -4  -2   4      155.55      136.89      2.95 o 
  -3  -2   4       60.54       69.65      1.58 o 
  -2  -2   4      117.39      121.26      3.27 o 
  -1  -2   4      192.20      228.86      7.61 o 
   0  -2   4        0.67        0.94      0.19 o 
   1  -2   4     5437.73     5443.18    172.28 o 
   2  -2   4       20.84       22.73      0.50 o 
   3  -2   4      113.50      118.14      2.12 o 
   4  -2   4      287.73      347.49      8.35 o 
   5  -2   4        0.82        1.77      0.41 o 
   6  -2   4       12.12       16.73      0.40 o 
   7  -2   4        0.24        1.19      0.49 o 
   8  -2   4       25.69       24.21      0.47 o 
   9  -2   4        9.39        8.89      0.31 o 
  -9  -1   4        3.11        3.40      0.22 o 
  -8  -1   4        3.04        2.86      0.16 o 
  -7  -1   4       19.19       20.47      0.40 o 
  -6  -1   4       12.80        9.99      0.27 o 
  -5  -1   4      313.91      308.49      4.74 o 
  -4  -1   4      352.64      361.89      7.80 o 
  -3  -1   4        0.59        0.46      0.08 o 
  -2  -1   4      127.28      112.62      2.40 o 
   1  -1   4      432.55      405.93     10.93 o 
   2  -1   4     1542.91     1540.63     66.14 o 
   3  -1   4      927.64      950.85     21.87 o 
   4  -1   4      116.14      155.64     13.95 o 
   5  -1   4      105.23      119.40      4.19 o 
   6  -1   4        1.36        2.26      0.32 o 
   7  -1   4      296.88      272.94      2.87 o 
   8  -1   4       45.57       41.54      0.68 o 
   9  -1   4        2.71        1.84      0.14 o 
  -9   0   4        7.60        7.95      0.40 o 
  -8   0   4       30.67       28.84      0.43 o 
  -7   0   4       17.24       18.82      0.43 o 
  -6   0   4        0.40        0.40      0.16 o 
  -5   0   4        8.49        6.62      0.35 o 
  -4   0   4       49.35       56.87      4.50 o 
  -3   0   4      208.99      235.37      6.25 o 
  -2   0   4      214.58      198.44      4.19 o 
  -1   0   4      152.52      161.26      5.73 o 
   0   0   4      413.37      410.66     14.22 o 
   1   0   4       90.39      109.63      4.18 o 
   2   0   4      246.29      276.55      9.65 o 
   3   0   4      989.14     1037.23     24.01 o 
   4   0   4      659.95      712.46     22.41 o 
   5   0   4       18.99       24.47      1.20 o 
   6   0   4       48.96       49.48      0.70 o 
   7   0   4       34.26       33.20      0.55 o 
   8   0   4        8.43        8.46      0.27 o 
   9   0   4       18.81       20.00      0.32 o 
  -9   1   4       18.23       19.09      0.33 o 
  -8   1   4       34.22       33.62      0.53 o 
  -7   1   4        4.13        3.80      0.24 o 
  -6   1   4       29.03       27.25      0.51 o 
  -5   1   4        2.50        1.35      0.46 o 
  -4   1   4       53.37       47.70      1.32 o 
  -3   1   4      214.22      233.80      6.20 o 
   0   1   4      171.87      185.49      6.81 o 
   1   1   4      317.78      337.84      9.89 o 
   2   1   4      195.15      186.78      5.77 o 
   3   1   4        5.84        1.44      0.25 o 
   4   1   4      254.62      272.53      8.67 o 
   5   1   4       50.69       42.48      1.22 o 
   6   1   4       26.93       24.91      0.49 o 
   7   1   4       99.22       90.49      1.16 o 
   8   1   4        6.77        5.04      0.18 o 
  -9   2   4       27.76       28.86      0.52 o 
  -8   2   4        6.94        7.97      0.56 o 
  -7   2   4       57.73       56.50      1.07 o 
  -5   2   4        4.32        5.02      0.35 o 
  -4   2   4      247.01      236.89      6.43 o 
  -3   2   4       21.15       23.41      1.07 o 
  -1   2   4      337.27      347.79      9.38 o 
   0   2   4     2745.35     2887.38     77.68 o 
   1   2   4      249.49      256.33      5.86 o 
   2   2   4      281.10      265.89      8.21 o 
   3   2   4      437.00      472.01     15.15 o 
   4   2   4       31.15       27.75      1.44 o 
   5   2   4       26.40       25.70      0.56 o 
   6   2   4       44.80       47.01      0.88 o 
   7   2   4        4.37        5.07      0.23 o 
   8   2   4       38.50       39.95      0.67 o 
 -10   3   4        0.26        0.18      0.12 o 
  -9   3   4        6.10        5.68      0.30 o 
  -8   3   4      158.34      157.15      2.25 o 
  -7   3   4        2.28        2.90      0.35 o 
  -6   3   4       36.93       37.79      1.99 o 
  -5   3   4        4.23        5.00      1.25 o 
  -4   3   4        5.66        4.05      0.42 o 
  -3   3   4       44.60       48.09      1.26 o 
  -2   3   4      369.91      365.87     15.58 o 
  -1   3   4      859.61      891.89     24.02 o 
   0   3   4      221.74      258.35      4.46 o 
   1   3   4       11.39       11.58      0.46 o 
   2   3   4       14.24       15.49      0.76 o 
   3   3   4        0.00        0.26      0.33 o 
   4   3   4       14.05       17.75      0.67 o 
   5   3   4       33.45       32.26      0.76 o 
   6   3   4       11.47       11.93      0.48 o 
   7   3   4        8.35        8.98      0.32 o 
  -9   4   4        2.98        2.72      0.45 o 
  -8   4   4       27.02       28.04      1.17 o 
  -7   4   4        0.75        1.01      0.33 o 
  -6   4   4        5.39        7.13      0.61 o 
  -5   4   4       66.38       73.93      2.14 o 
  -4   4   4        2.56       13.72      1.06 o 
  -3   4   4       11.22       17.65      0.49 o 
  -2   4   4      946.47      956.92     19.33 o 
  -1   4   4       22.70       21.20      0.71 o 
   0   4   4       25.11       20.38      0.48 o 
   1   4   4      231.31      244.21      5.55 o 
   2   4   4      154.16      137.65      4.88 o 
  -9   5   4        1.54        0.97      0.26 o 
  -8   5   4        7.72       11.51      1.09 o 
  -7   5   4       40.23       33.30      1.47 o 
  -6   5   4       83.22       83.85      1.45 o 
  -5   5   4      323.00      293.77      4.04 o 
  -4   5   4        7.70        8.69      0.26 o 
  -3   5   4      225.34      215.26      3.76 o 
  -2   5   4      183.78      176.93      3.53 o 
  -1   5   4        0.02        0.13      0.17 o 
   0   5   4       90.47       95.97      2.38 o 
   1   5   4        0.01        0.31      0.33 o 
   2   5   4       61.06       56.77      1.21 o 
  -9   6   4       13.57       12.19      0.62 o 
  -8   6   4        0.02        0.59      0.28 o 
  -7   6   4       10.51        8.85      0.31 o 
  -6   6   4       13.02       13.37      0.79 o 
  -5   6   4        1.54        1.14      0.19 o 
  -4   6   4       34.88       30.86      0.97 o 
  -3   6   4       67.12       61.11      1.24 o 
  -2   6   4       42.35       35.74      0.73 o 
  -1   6   4       32.41       28.93      0.62 o 
   0   6   4        0.28        0.04      0.11 o 
   1   6   4       15.41       15.83      0.52 o 
   2   6   4       28.92       28.88      0.89 o 
  -9   7   4       23.23       25.36      0.79 o 
  -8   7   4        0.30        0.30      0.24 o 
  -7   7   4        6.78        5.81      0.28 o 
  -6   7   4       32.66       33.42      0.64 o 
  -5   7   4       44.81       43.23      0.87 o 
  -4   7   4       20.56       21.01      0.53 o 
  -3   7   4        2.93        3.36      0.19 o 
  -2   7   4      195.36      186.42      1.76 o 
  -1   7   4        6.39        6.85      0.20 o 
   0   7   4       15.61       16.32      0.32 o 
   1   7   4        7.31        5.88      0.31 o 
   2   7   4        3.77        4.30      0.29 o 
  -8   8   4        1.21        2.29      0.25 o 
  -7   8   4        0.36        1.14      0.16 o 
  -6   8   4        0.22        0.94      0.18 o 
  -5   8   4        0.46        0.78      0.18 o 
  -4   8   4        0.25        0.27      0.17 o 
  -3   8   4       12.54       11.49      0.27 o 
  -2   8   4        0.83        0.94      0.13 o 
  -1   8   4        4.24        3.50      0.16 o 
   0   8   4       38.03       37.44      0.66 o 
   1   8   4        4.57        4.84      0.30 o 
  -7   9   4        4.28        4.61      0.38 o 
  -6   9   4        2.29        2.19      0.18 o 
  -5   9   4        0.33        0.80      0.14 o 
  -4   9   4       12.13       11.25      0.64 o 
  -3   9   4       18.16       18.16      0.35 o 
  -2   9   4        0.01        0.06      0.11 o 
  -1   9   4        3.18        3.80      0.25 o 
   0   9   4        0.23       -0.02      0.15 o 
  -4  10   4        4.79        4.36      0.21 o 
   3 -10   5       19.22       20.45      0.55 o 
  -1  -9   5        7.09        8.07      0.43 o 
   0  -9   5        9.54        9.90      0.32 o 
   1  -9   5       13.32       15.66      0.35 o 
   2  -9   5        2.25        2.76      0.32 o 
   3  -9   5        4.97        6.41      0.33 o 
   4  -9   5        1.35        1.73      0.24 o 
   5  -9   5        0.13        0.35      0.18 o 
   6  -9   5        9.35        9.24      0.88 o 
   7  -9   5        8.81        8.92      0.46 o 
  -2  -8   5        1.79        1.60      0.14 o 
  -1  -8   5       30.75       34.46      0.57 o 
   0  -8   5       93.99       95.26      1.14 o 
   1  -8   5      100.05      108.10      1.46 o 
   2  -8   5        0.03        0.48      0.18 o 
   3  -8   5        0.13        0.16      0.16 o 
   4  -8   5       20.78       23.41      0.67 o 
   5  -8   5        1.98        1.72      0.19 o 
   6  -8   5        0.03        0.10      0.12 o 
   7  -8   5       38.91       40.46      0.79 o 
   8  -8   5        0.00       -0.02      0.13 o 
  -4  -7   5       27.38       30.65      0.65 o 
  -3  -7   5        6.29        6.95      0.30 o 
  -2  -7   5       11.08       12.82      0.34 o 
  -1  -7   5      518.11      557.57      5.18 o 
   0  -7   5        0.54        2.47      0.39 o 
   1  -7   5      175.23      186.27      1.84 o 
   2  -7   5        2.27        1.88      0.20 o 
   3  -7   5       12.65       12.41      0.47 o 
   4  -7   5       67.73       68.39      1.10 o 
   5  -7   5       10.07        8.90      0.35 o 
   6  -7   5      258.02      272.64      3.29 o 
   7  -7   5       36.07       40.07      3.01 o 
   8  -7   5        5.34        5.37      0.24 o 
  -5  -6   5       25.02       25.60      0.48 o 
  -4  -6   5       12.50       11.63      0.33 o 
  -3  -6   5       28.11       27.95      0.53 o 
  -2  -6   5      155.23      160.73      1.61 o 
  -1  -6   5      155.54      157.71      1.59 o 
   0  -6   5      190.27      186.93      1.91 o 
   1  -6   5        4.06        3.18      0.21 o 
   2  -6   5      211.78      206.71      4.39 o 
   3  -6   5       67.85       70.10      1.51 o 
   4  -6   5       44.17       43.25      0.94 o 
   5  -6   5      166.68      144.00      2.05 o 
   6  -6   5        0.92        1.17      0.15 o 
   7  -6   5       11.17       10.10      0.35 o 
   8  -6   5        3.95        4.72      0.26 o 
   9  -6   5        0.00        0.00      0.16 o 
  -6  -5   5        0.70        0.54      0.13 o 
  -5  -5   5       25.60       22.57      0.42 o 
  -4  -5   5       35.20       35.09      0.61 o 
  -3  -5   5        2.27        2.34      0.20 o 
  -2  -5   5      138.74      128.27      1.20 o 
  -1  -5   5       37.50       30.02      1.09 o 
   0  -5   5       71.62       64.21      1.91 o 
   1  -5   5       63.43       52.00      1.76 o 
   2  -5   5      242.64      265.16      5.61 o 
   3  -5   5       46.45       48.33      1.39 o 
   4  -5   5       93.36       84.51      2.91 o 
   5  -5   5        0.45        0.37      0.16 o 
   6  -5   5       31.49       34.63      0.66 o 
   7  -5   5        2.70        3.20      0.69 o 
   8  -5   5       10.08        9.82      0.32 o 
   9  -5   5        1.17        1.17      0.18 o 
  -7  -4   5       19.39       22.56      0.43 o 
  -6  -4   5        3.09        2.24      0.23 o 
  -5  -4   5       24.67       24.46      0.51 o 
  -4  -4   5        0.18        0.21      0.16 o 
  -3  -4   5        1.16        1.20      0.25 o 
  -2  -4   5       65.17       67.60      1.78 o 
  -1  -4   5       11.77       13.12      0.69 o 
   0  -4   5       10.53       11.55      0.63 o 
   1  -4   5      933.04     1016.08     32.89 o 
   2  -4   5       40.99       51.26      3.42 o 
   3  -4   5       84.16       92.13      2.06 o 
   4  -4   5       39.32       36.21      0.74 o 
   5  -4   5       19.82       19.70      1.00 o 
   6  -4   5      192.40      179.41      3.07 o 
   7  -4   5       64.07       63.70      1.20 o 
   8  -4   5       16.87       14.23      0.44 o 
   9  -4   5       32.26       34.07      0.73 o 
  -7  -3   5        0.16        0.40      0.16 o 
  -6  -3   5       72.29       68.36      0.98 o 
  -5  -3   5       18.50       16.18      0.41 o 
  -4  -3   5       95.12       89.20      1.03 o 
  -3  -3   5       57.65       57.84      1.99 o 
  -2  -3   5      250.56      250.78      5.13 o 
  -1  -3   5        2.53        1.75      0.49 o 
   0  -3   5      349.25      385.34     12.33 o 
   1  -3   5      469.89      568.59     18.56 o 
   2  -3   5      229.22      263.11      4.64 o 
   3  -3   5       21.70       20.37      0.49 o 
   4  -3   5        4.04        4.20      0.45 o 
   5  -3   5       61.55       55.39      2.65 o 
   6  -3   5        5.48        4.87      0.29 o 
   7  -3   5       28.17       23.32      0.47 o 
   8  -3   5       90.80       82.17      1.52 o 
   9  -3   5        3.05        3.72      0.27 o 
  -8  -2   5       11.05       12.81      0.51 o 
  -7  -2   5        4.46        5.42      0.24 o 
  -6  -2   5      130.15      128.64      1.41 o 
  -5  -2   5       31.99       31.53      0.63 o 
  -4  -2   5       36.41       34.54      0.69 o 
  -3  -2   5      837.49      949.92     19.76 o 
  -2  -2   5     1160.11     1370.19     36.11 o 
   0  -2   5        9.55       22.83      0.86 o 
   1  -2   5      884.23      980.25     31.40 o 
   2  -2   5      118.94      109.34      2.46 o 
   4  -2   5        2.93       10.42      0.56 o 
   5  -2   5      192.81      211.24      6.66 o 
   6  -2   5        9.33        8.54      0.32 o 
   7  -2   5        0.64        1.50      0.45 o 
   8  -2   5       68.76       70.16      1.10 o 
   9  -2   5        0.10        0.17      0.12 o 
  -8  -1   5        1.90        2.50      0.17 o 
  -7  -1   5       11.93       11.29      0.27 o 
  -6  -1   5       34.60       33.73      0.48 o 
  -5  -1   5        3.09        4.14      0.19 o 
  -4  -1   5       38.86       44.69      1.10 o 
  -3  -1   5      265.90      296.76     10.56 o 
  -2  -1   5        1.77       10.19      0.34 o 
  -1  -1   5     1050.49     1117.01     38.70 o 
   0  -1   5     1160.40     1189.82     41.12 o 
   1  -1   5      546.43      539.41     22.41 o 
   2  -1   5       33.03       78.65      2.81 o 
   3  -1   5      147.24      153.40      3.60 o 
   4  -1   5      253.18      289.42     11.06 o 
   5  -1   5       26.21       21.82      2.45 o 
   6  -1   5       29.07       28.28      0.45 o 
   7  -1   5       66.01       61.27      0.77 o 
   8  -1   5        0.00        0.32      0.16 o 
   9  -1   5        0.78        0.37      0.12 o 
  -9   0   5        9.83       10.38      0.26 o 
  -8   0   5        0.51        0.42      0.13 o 
  -7   0   5        1.95        2.72      0.19 o 
  -6   0   5        0.05        0.34      0.14 o 
  -5   0   5       12.40       11.59      0.56 o 
  -4   0   5        0.03        0.41      0.32 o 
  -3   0   5     1238.01     1322.03     34.82 o 
  -2   0   5      308.61      296.99      6.24 o 
  -1   0   5        7.05        7.86      0.53 o 
   0   0   5      361.76      343.02     11.91 o 
   1   0   5       23.38       21.18      1.04 o 
   2   0   5       12.27       18.45      0.77 o 
   3   0   5      187.82      215.86      5.19 o 
   4   0   5        8.81       19.48      1.00 o 
   5   0   5      146.43      132.82      2.98 o 
   6   0   5      149.90      159.66      1.75 o 
   7   0   5       17.57       22.05      0.47 o 
   8   0   5       38.03       35.91      0.61 o 
   9   0   5        0.08        0.49      0.13 o 
  -9   1   5       14.92       15.60      0.33 o 
  -8   1   5        3.40        3.39      0.20 o 
  -7   1   5      175.80      175.53      1.99 o 
  -6   1   5       57.79       52.27      0.87 o 
  -5   1   5      238.02      230.45      6.37 o 
  -4   1   5      106.44      130.06      2.74 o 
  -3   1   5        0.06        0.06      0.06 o 
  -2   1   5      480.19      537.59     14.17 o 
  -1   1   5       10.39        8.28      0.24 o 
   0   1   5     1252.05     1334.69     46.34 o 
   1   1   5       50.44       48.45      1.79 o 
   2   1   5       94.80       95.67      2.96 o 
   3   1   5      650.52      650.79     20.26 o 
   4   1   5       30.48       34.48      1.37 o 
   5   1   5       82.07       71.08      1.78 o 
   6   1   5        5.80        5.17      0.30 o 
   7   1   5       87.71       89.06      1.32 o 
   8   1   5        4.59        3.87      0.19 o 
  -9   2   5        1.76        2.06      0.18 o 
  -8   2   5        8.36        9.01      0.35 o 
  -7   2   5       46.86       45.46      0.90 o 
  -6   2   5      111.05      105.17      1.80 o 
  -5   2   5        0.98        1.34      0.53 o 
  -4   2   5      156.53      166.62      3.79 o 
  -3   2   5     1055.36      909.70     28.12 o 
  -1   2   5     2834.76     2977.68     80.22 o 
   0   2   5        0.08        0.51      0.04 o 
   1   2   5      402.26      372.63      8.45 o 
   2   2   5        7.49        5.01      0.54 o 
   3   2   5      350.16      389.99     12.79 o 
   4   2   5       47.11       45.58      1.31 o 
   5   2   5        0.17        0.47      0.19 o 
   6   2   5       35.40       32.25      0.71 o 
   7   2   5        5.86        6.28      0.27 o 
   8   2   5       15.35       20.13      0.73 o 
  -9   3   5        4.29        3.50      0.30 o 
  -8   3   5      384.90      402.89      6.21 o 
  -7   3   5      377.75      394.35      6.49 o 
  -6   3   5       15.93       16.50      1.26 o 
  -5   3   5        1.16        0.54      0.29 o 
  -4   3   5      118.28      117.40      2.75 o 
  -3   3   5       15.83       17.94      0.55 o 
  -2   3   5       73.26       76.94      2.18 o 
  -1   3   5      357.61      359.80      7.54 o 
   0   3   5       75.60       66.24      2.66 o 
   1   3   5       50.38       51.45      1.56 o 
   2   3   5       47.18       51.49      2.29 o 
   3   3   5      102.86       98.37      3.12 o 
   4   3   5        0.35        0.73      0.23 o 
   5   3   5       36.34       36.60      0.95 o 
   6   3   5       16.24       15.90      0.63 o 
   7   3   5        0.85        0.50      0.18 o 
  -9   4   5       19.63       18.66      0.57 o 
  -8   4   5        0.05       -0.02      0.40 o 
  -7   4   5       38.02       39.30      1.66 o 
  -6   4   5        6.36        8.58      0.35 o 
  -5   4   5       40.32       39.54      1.41 o 
  -4   4   5       12.91       16.02      1.34 o 
  -3   4   5       42.92       41.24      0.81 o 
  -2   4   5     2242.00     2287.24     38.37 o 
  -1   4   5     3287.55     3285.74     93.69 o 
   0   4   5        1.07        0.77      0.30 o 
   1   4   5       44.02       37.60      1.72 o 
   2   4   5       10.86       11.81      1.15 o 
   3   4   5      105.97      112.83      4.41 o 
  -9   5   5       12.84       14.01      0.52 o 
  -8   5   5      223.09      238.14      3.23 o 
  -7   5   5        3.26        3.06      0.56 o 
  -6   5   5      115.36      122.12      1.84 o 
  -5   5   5       31.10       29.13      0.79 o 
  -4   5   5       70.09       70.15      1.29 o 
  -3   5   5       67.60       67.24      1.48 o 
  -2   5   5      500.88      510.90     16.86 o 
  -1   5   5        7.25        7.62      0.37 o 
   0   5   5       16.26       15.22      0.76 o 
   1   5   5       26.56       27.62      1.24 o 
   2   5   5        5.85        3.90      0.34 o 
  -9   6   5        2.30        1.79      0.33 o 
  -8   6   5       13.26       15.69      0.62 o 
  -7   6   5       23.56       25.65      0.64 o 
  -6   6   5        2.15        1.24      0.19 o 
  -5   6   5      239.17      240.55      2.68 o 
  -4   6   5       93.83       84.29      1.35 o 
  -3   6   5       61.39       58.04      0.71 o 
  -2   6   5      267.85      258.44      2.33 o 
  -1   6   5        5.04        5.86      0.19 o 
   0   6   5        1.92        2.20      0.23 o 
   1   6   5       23.81       24.44      0.41 o 
   2   6   5       72.24       74.04      1.42 o 
  -8   7   5        0.55        0.31      0.31 o 
  -7   7   5        9.92        7.93      0.31 o 
  -6   7   5      104.09       96.05      1.78 o 
  -5   7   5        1.73        1.69      0.21 o 
  -4   7   5        1.73        1.56      0.20 o 
  -3   7   5       65.08       64.91      0.79 o 
  -2   7   5       20.92       18.47      0.38 o 
  -1   7   5        2.89        2.86      0.16 o 
   0   7   5        0.75        0.81      0.12 o 
   1   7   5       66.29       66.61      0.99 o 
   2   7   5        2.47        2.11      0.30 o 
  -8   8   5        0.30        0.75      0.25 o 
  -7   8   5        0.46        0.60      0.35 o 
  -6   8   5       23.23       27.59      0.56 o 
  -5   8   5        1.14        0.97      0.19 o 
  -4   8   5        3.55        2.59      0.17 o 
  -3   8   5        3.65        3.45      0.17 o 
  -2   8   5       22.98       22.04      0.39 o 
  -1   8   5       21.20       18.83      0.35 o 
   0   8   5       25.64       23.51      0.52 o 
   1   8   5        0.36        0.07      0.19 o 
  -6   9   5        5.16        4.59      0.22 o 
  -5   9   5        2.96        3.96      0.19 o 
  -4   9   5        7.07        6.76      0.33 o 
  -3   9   5       12.36       14.27      0.30 o 
  -2   9   5        0.29        0.19      0.10 o 
  -1   9   5        0.03        0.01      0.14 o 
   0   9   5        0.45        0.60      0.16 o 
   0  -9   6        0.09        0.43      0.30 o 
   1  -9   6       20.22       21.23      0.46 o 
   2  -9   6       10.35        9.95      0.46 o 
   3  -9   6        8.48        8.46      0.54 o 
   4  -9   6       27.36       29.96      0.71 o 
   5  -9   6        1.90        1.12      0.13 o 
   6  -9   6        0.01        0.06      0.16 o 
  -2  -8   6        0.11        0.27      0.11 o 
  -1  -8   6        1.30        1.64      0.20 o 
   0  -8   6       47.28       47.00      0.89 o 
   1  -8   6        1.47        2.27      0.55 o 
   2  -8   6       10.24       10.54      0.34 o 
   3  -8   6        9.60        9.55      0.30 o 
   4  -8   6        6.71        7.68      0.36 o 
   5  -8   6       22.27       19.85      0.45 o 
   6  -8   6        7.92        9.29      0.33 o 
   7  -8   6       10.45       11.82      0.39 o 
  -4  -7   6       15.68       15.05      0.41 o 
  -3  -7   6        0.85        1.30      0.14 o 
  -2  -7   6        3.59        4.18      0.19 o 
  -1  -7   6       59.35       62.56      0.85 o 
   0  -7   6      177.16      187.59      1.91 o 
   1  -7   6        6.12        5.71      0.28 o 
   2  -7   6       42.80       42.45      0.86 o 
   3  -7   6       97.03       96.11      1.28 o 
   4  -7   6        1.57        1.80      0.25 o 
   5  -7   6       40.50       41.49      0.84 o 
   6  -7   6        2.53        2.35      0.28 o 
   7  -7   6        5.44        5.48      0.32 o 
   8  -7   6        6.76        7.39      0.33 o 
  -5  -6   6       11.83       13.22      0.31 o 
  -4  -6   6        1.19        0.71      0.16 o 
  -3  -6   6       54.79       54.42      0.72 o 
  -2  -6   6       76.24       73.64      0.79 o 
  -1  -6   6      329.96      330.80      2.94 o 
   0  -6   6      188.34      181.51      1.88 o 
   1  -6   6       23.69       23.00      0.46 o 
   2  -6   6      550.00      496.05      5.51 o 
   3  -6   6       12.34       13.21      0.42 o 
   4  -6   6       30.02       28.62      0.80 o 
   5  -6   6      315.83      329.04      4.06 o 
   6  -6   6       11.54       10.98      0.52 o 
   7  -6   6       56.46       62.12      1.25 o 
   8  -6   6        0.67        0.76      0.16 o 
   9  -6   6        0.44        1.13      0.18 o 
  -6  -5   6        6.32        7.57      0.29 o 
  -5  -5   6        1.33        2.58      0.18 o 
  -4  -5   6       14.17       14.30      0.36 o 
  -3  -5   6        0.17        0.11      0.15 o 
  -2  -5   6        1.14        1.90      0.17 o 
  -1  -5   6       56.56       55.07      0.85 o 
   0  -5   6       14.16       14.17      0.92 o 
   1  -5   6        1.42        2.40      0.37 o 
   2  -5   6       27.83       28.71      0.86 o 
   3  -5   6        4.86        5.72      0.25 o 
   4  -5   6       49.16       46.47      2.39 o 
   5  -5   6      566.32      545.19      8.10 o 
   6  -5   6       44.12       42.09      0.67 o 
   7  -5   6        3.78        4.34      0.24 o 
   8  -5   6        4.37        4.64      0.25 o 
   9  -5   6        0.99        1.06      0.16 o 
  -7  -4   6        1.02        0.97      0.12 o 
  -6  -4   6        7.61        5.79      0.20 o 
  -5  -4   6       16.13       14.12      0.38 o 
  -4  -4   6        1.59        2.73      0.37 o 
  -3  -4   6       20.11       18.76      0.46 o 
  -2  -4   6        0.18        0.17      0.09 o 
  -1  -4   6       38.20       34.92      1.82 o 
   0  -4   6      204.45      208.67      4.80 o 
   1  -4   6        6.45        9.56      0.57 o 
   2  -4   6       44.79       46.39      1.31 o 
   3  -4   6       77.84       68.75      1.53 o 
   4  -4   6        4.59        4.46      0.45 o 
   5  -4   6        2.93        2.70      0.26 o 
   6  -4   6       30.13       28.14      0.52 o 
   7  -4   6       57.88       55.44      1.13 o 
   8  -4   6        0.93        0.86      0.24 o 
   9  -4   6        0.97        1.33      0.17 o 
  -7  -3   6        9.18       10.52      0.40 o 
  -6  -3   6       18.17       18.27      0.48 o 
  -5  -3   6        0.19        0.56      0.31 o 
  -4  -3   6        8.00        7.46      0.24 o 
  -3  -3   6       39.42       32.06      0.86 o 
  -2  -3   6       20.14       26.32      1.15 o 
  -1  -3   6      206.54      191.95      6.24 o 
   0  -3   6     1089.56     1300.12     41.86 o 
   1  -3   6      214.97      275.33      9.15 o 
   2  -3   6      348.15      376.31     10.17 o 
   3  -3   6        1.08        2.29      0.26 o 
   4  -3   6      196.32      184.73      5.95 o 
   5  -3   6      310.79      321.22     10.03 o 
   6  -3   6        2.42        1.89      0.19 o 
   7  -3   6        3.47        2.60      0.22 o 
   8  -3   6       20.88       16.11      0.63 o 
   9  -3   6        0.83        0.44      0.14 o 
  -8  -2   6        2.15        1.96      0.19 o 
  -7  -2   6        3.67        4.74      0.24 o 
  -6  -2   6       65.60       58.83      0.74 o 
  -5  -2   6       26.89       23.09      0.33 o 
  -4  -2   6       26.21       29.63      1.80 o 
  -3  -2   6        0.14        0.16      0.08 o 
  -2  -2   6     1379.62     1441.65     42.35 o 
  -1  -2   6       94.39      141.84      5.34 o 
   0  -2   6       12.67       10.07      0.78 o 
   1  -2   6      663.15      750.77     26.00 o 
   2  -2   6       49.46       50.03      1.06 o 
   3  -2   6      307.52      289.47      6.97 o 
   4  -2   6        1.73        1.14      0.29 o 
   5  -2   6      111.09      116.13      4.53 o 
   6  -2   6        0.71        0.49      0.25 o 
   7  -2   6       29.04       27.34      0.50 o 
   8  -2   6        1.56        1.68      0.20 o 
   9  -2   6       11.66       11.79      0.39 o 
  -8  -1   6        3.30        4.36      0.22 o 
  -7  -1   6       10.70       11.70      0.34 o 
  -6  -1   6        6.16        6.37      0.20 o 
  -5  -1   6        0.47        1.12      0.10 o 
  -4  -1   6      143.90      131.02      3.78 o 
  -3  -1   6      800.77      784.17     15.41 o 
  -2  -1   6        0.78        4.03      0.19 o 
  -1  -1   6       57.72       70.61      2.85 o 
   0  -1   6     1344.20     1396.45     48.64 o 
   1  -1   6      102.55      109.10      4.67 o 
   2  -1   6      365.51      376.67      8.75 o 
   3  -1   6        3.36        3.89      0.32 o 
   4  -1   6      332.20      323.96      8.01 o 
   5  -1   6       48.54       41.10      1.17 o 
   6  -1   6        3.15        2.25      0.18 o 
   7  -1   6        6.03        6.25      0.22 o 
   8  -1   6       17.10       14.60      0.35 o 
   9  -1   6       16.98       13.33      0.33 o 
  -9   0   6        1.12        0.76      0.16 o 
  -8   0   6       21.36       21.15      0.41 o 
  -7   0   6       55.49       55.98      0.73 o 
  -6   0   6        2.27        2.09      0.17 o 
  -5   0   6       13.04       12.15      0.44 o 
  -4   0   6      183.13      219.04      8.81 o 
  -3   0   6      130.45      116.02      4.58 o 
  -2   0   6       24.38       28.77      0.68 o 
  -1   0   6       25.02       18.58      0.78 o 
   0   0   6     2001.29     2194.60     75.81 o 
   1   0   6       20.80       24.87      1.14 o 
   2   0   6      256.85      248.38      6.00 o 
   3   0   6      436.97      468.72     10.98 o 
   4   0   6      265.83      298.41      7.11 o 
   5   0   6       32.46       30.83      1.19 o 
   6   0   6       73.63       68.25      0.97 o 
   7   0   6        1.12        2.06      0.19 o 
   8   0   6       94.30       93.39      1.92 o 
  -9   1   6        2.82        2.60      0.18 o 
  -8   1   6        9.39        8.94      0.35 o 
  -7   1   6      250.99      253.87      2.73 o 
  -6   1   6       43.94       44.74      0.66 o 
  -5   1   6      123.84      126.64      3.91 o 
  -3   1   6      257.67      272.34      7.21 o 
  -1   1   6      110.17      127.78      4.95 o 
   0   1   6      110.42      121.88      4.81 o 
   1   1   6      242.85      246.99      5.93 o 
   2   1   6        4.82        3.67      0.30 o 
   3   1   6        0.33        0.48      0.30 o 
   4   1   6        1.09        0.11      0.24 o 
   5   1   6       26.18       23.44      0.55 o 
   6   1   6        9.29        8.79      0.30 o 
   7   1   6        4.97        6.14      0.39 o 
   8   1   6        8.92        6.66      0.27 o 
  -9   2   6       12.83       14.44      0.73 o 
  -8   2   6        3.59        3.39      0.23 o 
  -7   2   6       20.85       21.20      0.70 o 
  -6   2   6        0.12        0.16      0.21 o 
  -5   2   6        6.77        9.41      1.01 o 
  -4   2   6      298.24      323.31      7.16 o 
  -3   2   6        0.00        0.78      0.50 o 
  -2   2   6     1169.49     1122.78     36.87 o 
  -1   2   6      512.14      459.27     15.24 o 
   0   2   6      150.16      151.01      3.47 o 
   1   2   6       53.86       64.08      2.60 o 
   2   2   6       88.73       92.44      2.98 o 
   3   2   6       57.05       62.83      2.34 o 
   4   2   6       35.30       32.98      2.74 o 
   5   2   6      150.19      150.75      1.97 o 
   6   2   6       50.30       52.17      0.82 o 
   7   2   6       10.49       10.55      0.33 o 
   8   2   6        1.62        1.00      0.29 o 
  -9   3   6        0.84        0.61      0.17 o 
  -8   3   6      108.29      121.19      2.91 o 
  -7   3   6      284.85      286.25      3.82 o 
  -6   3   6        2.87        2.79      0.32 o 
  -5   3   6       21.29       21.66      1.38 o 
  -4   3   6       10.64        7.80      0.43 o 
  -3   3   6      124.11      122.67      2.45 o 
  -2   3   6       70.75       76.04      4.09 o 
  -1   3   6       89.08       99.52      3.36 o 
   0   3   6       20.96       27.40      0.84 o 
   1   3   6        4.46       23.59      1.01 o 
   2   3   6        2.28        3.55      0.49 o 
   3   3   6        2.72        2.24      0.59 o 
   4   3   6        0.40        0.48      0.20 o 
   5   3   6        1.36        1.50      0.29 o 
   6   3   6        3.57        3.59      0.30 o 
   7   3   6        0.11        0.23      0.21 o 
  -9   4   6        1.02        0.79      0.17 o 
  -8   4   6       44.80       44.31      1.47 o 
  -7   4   6        1.53        1.19      0.31 o 
  -6   4   6        1.40        0.88      0.19 o 
  -5   4   6       22.71       18.21      0.57 o 
  -4   4   6       17.00       19.77      0.73 o 
  -3   4   6        1.89        2.68      0.35 o 
  -2   4   6      569.64      568.96     18.75 o 
  -1   4   6     1959.14     1962.57     45.14 o 
   0   4   6       12.66       12.48      0.41 o 
   1   4   6       53.79       54.38      1.76 o 
   2   4   6       42.65       40.00      1.17 o 
   3   4   6       21.01       24.38      0.71 o 
   4   4   6        0.53        0.42      0.50 o 
  -9   5   6       26.98       26.64      0.56 o 
  -8   5   6        9.19       10.63      0.46 o 
  -7   5   6       73.28       75.73      1.45 o 
  -6   5   6       28.71       31.25      0.66 o 
  -5   5   6        2.64        2.10      0.22 o 
  -4   5   6      274.01      279.94      4.97 o 
  -3   5   6       12.48       15.28      0.58 o 
  -2   5   6      162.67      167.76      5.90 o 
  -1   5   6       12.49       10.50      0.46 o 
   0   5   6        6.75        6.94      0.65 o 
   1   5   6        7.91        7.93      0.25 o 
   2   5   6       53.93       52.50      1.01 o 
  -9   6   6        0.06        0.28      0.26 o 
  -8   6   6        0.86        1.06      0.26 o 
  -7   6   6       33.74       34.10      1.20 o 
  -6   6   6        1.62        0.79      0.18 o 
  -5   6   6       46.18       45.01      0.81 o 
  -4   6   6        0.02       -0.14      0.22 o 
  -3   6   6        3.97        5.64      0.21 o 
  -2   6   6      541.37      531.66      4.70 o 
  -1   6   6        0.39        4.60      0.58 o 
   0   6   6       12.24       15.14      0.29 o 
   1   6   6       60.88       59.75      0.67 o 
   2   6   6        0.38        0.49      0.23 o 
  -8   7   6        0.06        0.46      0.28 o 
  -7   7   6        2.65        2.91      0.21 o 
  -6   7   6       95.22      102.47      2.89 o 
  -5   7   6       16.24       15.35      0.41 o 
  -4   7   6        0.29        0.80      0.16 o 
  -3   7   6       22.44       21.74      0.42 o 
  -2   7   6        7.71        6.27      0.20 o 
  -1   7   6        0.53        0.74      0.12 o 
   0   7   6       83.23       81.13      0.94 o 
   1   7   6       39.36       40.91      0.75 o 
   2   7   6        0.28        0.25      0.23 o 
  -7   8   6        0.29        0.25      0.33 o 
  -6   8   6        2.80        4.25      0.26 o 
  -5   8   6        1.61        0.83      0.18 o 
  -4   8   6        0.75        0.71      0.14 o 
  -3   8   6        1.52        2.35      0.16 o 
  -2   8   6        4.46        5.08      0.20 o 
  -1   8   6        0.01        0.08      0.10 o 
   0   8   6       31.13       31.91      0.70 o 
   1   8   6       12.23       11.43      0.44 o 
  -6   9   6       11.02        8.78      0.31 o 
  -5   9   6        0.65        1.75      0.15 o 
  -4   9   6       24.26       24.46      0.52 o 
  -3   9   6       12.89       11.08      0.25 o 
  -2   9   6        0.02        0.15      0.09 o 
  -1   9   6        0.91        1.08      0.15 o 
   0   9   6        4.09        3.19      0.23 o 
   0  -9   7       15.96       15.53      0.29 o 
   1  -9   7        0.12        0.04      0.13 o 
   2  -9   7        0.74        0.42      0.14 o 
   3  -9   7        6.34        6.06      0.27 o 
   4  -9   7       16.34       15.89      0.50 o 
   5  -9   7        0.01        0.02      0.10 o 
   6  -9   7        3.54        4.32      0.27 o 
  -2  -8   7        0.02        0.03      0.10 o 
  -1  -8   7        0.86        0.60      0.15 o 
   0  -8   7       48.11       50.54      0.88 o 
   1  -8   7       53.15       57.01      0.91 o 
   2  -8   7       28.22       28.51      0.65 o 
   3  -8   7       51.61       46.81      0.75 o 
   4  -8   7        9.28        9.65      0.58 o 
   5  -8   7        0.04        0.01      0.18 o 
   6  -8   7        0.17        0.57      0.18 o 
   7  -8   7        0.17        0.11      0.14 o 
  -4  -7   7        0.93        0.04      0.12 o 
  -3  -7   7        0.94        0.84      0.18 o 
  -2  -7   7        8.99        8.46      0.30 o 
  -1  -7   7        2.44        2.94      0.19 o 
   0  -7   7       92.02      100.76      1.14 o 
   1  -7   7      108.27      107.70      1.13 o 
   2  -7   7        1.41        2.00      0.35 o 
   3  -7   7       71.93       71.51      0.93 o 
   4  -7   7       34.76       37.43      0.73 o 
   5  -7   7       69.90       68.87      0.99 o 
   6  -7   7      194.97      208.97      3.09 o 
   7  -7   7        0.53        0.50      0.17 o 
   8  -7   7       12.51       11.97      0.34 o 
  -5  -6   7        0.19        0.06      0.11 o 
  -4  -6   7        0.16        0.34      0.15 o 
  -3  -6   7        0.64        0.66      0.16 o 
  -2  -6   7       26.04       27.92      0.51 o 
  -1  -6   7      476.38      481.01      4.54 o 
   0  -6   7       52.92       52.25      0.73 o 
   1  -6   7      202.40      197.37      2.19 o 
   2  -6   7       26.88       23.40      1.08 o 
   3  -6   7        4.87        4.53      0.28 o 
   4  -6   7      191.88      185.31      2.39 o 
   5  -6   7       17.61       19.49      0.52 o 
   6  -6   7      169.42      180.67      2.31 o 
   7  -6   7        2.31        3.85      0.26 o 
   8  -6   7        0.08        0.02      0.13 o 
  -6  -5   7        0.98        0.93      0.15 o 
  -5  -5   7        0.04        0.06      0.12 o 
  -4  -5   7        0.17        0.19      0.15 o 
  -3  -5   7        9.70       11.83      0.32 o 
  -2  -5   7      158.40      148.34      1.47 o 
  -1  -5   7       56.66       54.82      0.68 o 
   0  -5   7        0.54        0.69      0.53 o 
   1  -5   7       39.62       36.93      0.94 o 
   4  -5   7       46.79       41.54      1.03 o 
   5  -5   7     1055.18     1083.90     15.26 o 
   6  -5   7      391.70      416.65      6.25 o 
   7  -5   7        3.89        4.11      0.48 o 
   8  -5   7        4.10        4.52      0.39 o 
   9  -5   7       15.43       15.54      0.53 o 
  -6  -4   7       25.50       26.90      0.46 o 
  -5  -4   7      105.52       99.01      1.23 o 
  -4  -4   7        8.87        7.45      0.24 o 
  -3  -4   7        4.69        4.49      0.25 o 
  -2  -4   7       12.02       10.63      0.73 o 
  -1  -4   7      273.90      255.19      8.25 o 
   0  -4   7        0.43        0.11      0.44 o 
   1  -4   7       24.18       30.48      1.38 o 
   3  -4   7       15.86       15.93      1.31 o 
   4  -4   7       29.58       25.94      0.94 o 
   5  -4   7        8.98        8.26      0.26 o 
   6  -4   7       14.40       13.85      0.42 o 
   7  -4   7        2.32        2.48      0.26 o 
   8  -4   7        3.59        3.51      0.22 o 
   9  -4   7        3.65        3.63      0.20 o 
  -7  -3   7        6.23        7.64      0.30 o 
  -6  -3   7        1.63        1.06      0.30 o 
  -5  -3   7       31.35       27.94      0.54 o 
  -4  -3   7       73.70       65.65      0.83 o 
  -3  -3   7        0.24        0.87      0.13 o 
  -2  -3   7      125.79      127.89      4.12 o 
  -1  -3   7      147.48      153.91      3.82 o 
   0  -3   7       34.14       32.12      1.63 o 
   1  -3   7      155.74      173.66      6.83 o 
   2  -3   7      270.71      301.97     11.32 o 
   3  -3   7      331.02      319.96     10.56 o 
   4  -3   7        0.32        0.32      0.30 o 
   5  -3   7      244.68      244.75      3.93 o 
   6  -3   7       13.85       14.18      0.39 o 
   7  -3   7       18.66       18.24      0.56 o 
   8  -3   7        1.68        1.24      0.19 o 
   9  -3   7        4.99        4.62      0.22 o 
  -8  -2   7       15.61       15.56      0.33 o 
  -7  -2   7       14.25       19.05      0.41 o 
  -6  -2   7       19.76       14.76      0.38 o 
  -5  -2   7       82.91       71.77      1.09 o 
  -4  -2   7       39.56       40.85      0.72 o 
  -3  -2   7       31.56       35.30      0.95 o 
  -2  -2   7       23.22       22.31      0.61 o 
  -1  -2   7      210.78      257.38      9.45 o 
   0  -2   7     1013.63     1125.16     39.27 o 
   1  -2   7     1936.38     2202.90     76.82 o 
   2  -2   7        2.08        2.93      0.26 o 
   3  -2   7       19.44       16.47      0.74 o 
   4  -2   7       15.86       18.47      0.71 o 
   5  -2   7        4.47        3.09      0.46 o 
   6  -2   7        0.67        2.18      0.55 o 
   7  -2   7        6.49        5.86      0.32 o 
   8  -2   7        8.33        6.90      0.27 o 
   9  -2   7        0.01        0.03      0.14 o 
  -8  -1   7        3.32        3.03      0.21 o 
  -7  -1   7        4.89        6.88      0.23 o 
  -6  -1   7      125.63      116.49      1.17 o 
  -5  -1   7        3.98        3.95      0.34 o 
  -4  -1   7        0.03        0.50      0.14 o 
  -3  -1   7       88.65       86.04      1.92 o 
  -2  -1   7       94.15       90.06      2.23 o 
  -1  -1   7       75.52       69.09      2.60 o 
   0  -1   7      116.93      140.00      5.45 o 
   1  -1   7     1552.16     1809.16     62.52 o 
   2  -1   7        4.22        1.98      0.25 o 
   3  -1   7       10.59       16.09      0.63 o 
   4  -1   7       27.29       28.54      1.19 o 
   5  -1   7        3.22        2.66      0.23 o 
   6  -1   7       13.09       12.41      0.52 o 
   7  -1   7      130.82      120.48      1.34 o 
   8  -1   7       29.54       33.65      0.59 o 
   9  -1   7        0.13        0.06      0.12 o 
  -9   0   7        1.67        1.62      0.33 o 
  -8   0   7        8.24        9.92      0.29 o 
  -7   0   7       65.28       66.47      0.84 o 
  -6   0   7        0.05        1.42      0.35 o 
  -5   0   7      124.12      113.11      1.43 o 
  -4   0   7      188.25      186.60      3.92 o 
  -3   0   7      921.82      935.29     18.33 o 
  -2   0   7       38.14       28.16      0.68 o 
  -1   0   7        4.66        5.84      0.39 o 
   0   0   7     2312.67     2562.61     88.52 o 
   1   0   7       80.00       74.92      1.95 o 
   2   0   7       98.21      108.28      2.91 o 
   3   0   7      137.06      135.31      3.49 o 
   4   0   7      298.45      288.35      5.35 o 
   5   0   7       28.32       26.78      0.51 o 
   6   0   7       17.03       17.82      0.46 o 
   7   0   7       88.48       79.58      1.08 o 
   8   0   7        6.50        5.78      0.23 o 
  -9   1   7        3.29        3.79      0.45 o 
  -8   1   7        7.39        8.03      0.32 o 
  -7   1   7        3.15        3.91      0.35 o 
  -6   1   7       65.75       62.85      0.87 o 
  -5   1   7        5.82        5.85      0.49 o 
  -4   1   7      276.65      269.55      8.59 o 
  -3   1   7      472.21      465.04     13.95 o 
  -1   1   7      666.07      736.80     26.07 o 
   0   1   7        9.11        4.52      0.57 o 
   1   1   7       26.32       32.56      0.79 o 
   2   1   7      363.47      361.42      8.67 o 
   3   1   7      117.43      128.83      4.48 o 
   4   1   7       88.82       86.60      3.11 o 
   5   1   7        0.72        0.94      0.18 o 
   6   1   7      193.81      189.33      2.08 o 
   7   1   7       28.16       22.13      0.51 o 
   8   1   7        0.68        0.89      0.13 o 
  -9   2   7       12.99       15.43      0.50 o 
  -8   2   7        0.47        0.66      0.28 o 
  -7   2   7        0.33        0.77      0.21 o 
  -6   2   7        3.44        3.20      0.26 o 
  -5   2   7        5.49        7.08      0.93 o 
  -4   2   7       61.68       64.96      2.66 o 
  -3   2   7      235.27      238.81      5.43 o 
  -2   2   7       62.31       66.06      1.74 o 
  -1   2   7      504.44      505.12     16.75 o 
   0   2   7      416.84      437.48     10.03 o 
   1   2   7      302.26      327.78      7.58 o 
   2   2   7       18.26       19.95      0.71 o 
   3   2   7       68.93       68.52      1.85 o 
   4   2   7        0.15        0.31      0.18 o 
   5   2   7       69.83       69.31      1.10 o 
   6   2   7       32.33       33.27      0.74 o 
   7   2   7        1.12        1.43      0.22 o 
  -9   3   7        1.72        1.12      0.15 o 
  -8   3   7       42.15       44.05      0.88 o 
  -7   3   7        3.62        3.96      0.36 o 
  -6   3   7        3.96        2.93      0.44 o 
  -5   3   7       35.22       28.88      0.93 o 
  -4   3   7      171.90      185.68      4.24 o 
  -3   3   7       77.54       71.19      1.53 o 
  -2   3   7       14.02       13.04      0.53 o 
  -1   3   7       61.35       47.92      1.92 o 
   0   3   7       97.90       98.20      2.56 o 
   1   3   7       26.92       32.28      1.06 o 
   2   3   7      178.06      195.54      5.27 o 
   3   3   7      100.07       90.17      1.33 o 
   4   3   7       21.71       24.72      0.69 o 
   5   3   7        4.00        3.79      0.29 o 
   6   3   7        1.91        1.37      0.23 o 
   7   3   7        0.77        1.46      0.26 o 
  -9   4   7        3.98        4.38      0.22 o 
  -8   4   7        4.70        5.49      0.31 o 
  -7   4   7        5.48        5.93      0.31 o 
  -6   4   7        6.96        5.94      0.25 o 
  -5   4   7       11.60       16.84      1.88 o 
  -4   4   7       29.87       31.67      1.24 o 
  -3   4   7        4.09        3.66      0.34 o 
  -2   4   7      104.91       96.02      3.33 o 
  -1   4   7        1.27        3.86      0.40 o 
   0   4   7        4.78        6.13      0.45 o 
   1   4   7       97.56       93.36      2.34 o 
   2   4   7       32.42       31.59      0.67 o 
   3   4   7       46.14       46.49      1.02 o 
   4   4   7        0.32        0.82      0.25 o 
  -9   5   7       71.75       64.60      1.29 o 
  -8   5   7       69.00       74.76      1.24 o 
  -7   5   7        0.10        0.45      0.23 o 
  -6   5   7       90.87       95.22      1.33 o 
  -5   5   7       58.77       62.88      1.62 o 
  -4   5   7       67.89       70.72      2.02 o 
  -3   5   7      141.52      139.50      2.43 o 
  -2   5   7      381.89      368.85     13.54 o 
  -1   5   7      499.38      501.73     11.62 o 
   0   5   7       85.91       79.86      0.87 o 
   1   5   7       46.52       40.82      0.54 o 
   2   5   7        0.96        1.42      0.25 o 
   3   5   7        3.66        4.79      0.65 o 
  -9   6   7        0.12        0.41      0.24 o 
  -8   6   7        1.52        1.50      0.26 o 
  -7   6   7        4.18        3.89      0.63 o 
  -6   6   7       35.03       38.06      0.68 o 
  -5   6   7       11.01       10.54      0.35 o 
  -4   6   7       23.91       22.94      0.49 o 
  -3   6   7      975.09      935.58      7.71 o 
  -2   6   7      363.37      359.44      3.58 o 
  -1   6   7        8.88        9.45      0.39 o 
   0   6   7       53.00       51.42      0.72 o 
   1   6   7        1.62        2.08      0.22 o 
   2   6   7       69.11       72.01      1.28 o 
  -8   7   7        4.55        4.85      0.42 o 
  -6   7   7        5.21        3.66      0.29 o 
  -5   7   7        5.12        4.60      0.29 o 
  -4   7   7       37.85       31.86      0.51 o 
  -3   7   7       11.75        8.57      0.42 o 
  -2   7   7       20.56       17.61      0.36 o 
  -1   7   7       40.87       41.11      0.60 o 
   0   7   7       11.43       12.27      0.28 o 
   1   7   7        0.79        0.64      0.17 o 
   2   7   7        6.70        7.53      0.56 o 
  -7   8   7        1.38        1.51      0.30 o 
  -6   8   7        5.33        6.98      0.30 o 
  -5   8   7        3.40        2.02      0.17 o 
  -4   8   7       40.16       32.91      0.48 o 
  -3   8   7       37.44       31.71      0.68 o 
  -2   8   7        7.98        7.33      0.27 o 
  -1   8   7       14.72       12.51      0.42 o 
   0   8   7        3.95        4.95      0.51 o 
   1   8   7        2.62        2.46      0.20 o 
  -6   9   7        0.44        1.12      0.14 o 
  -5   9   7        8.41       10.98      0.50 o 
  -4   9   7        1.11        1.25      0.13 o 
  -3   9   7       24.13       23.42      0.41 o 
  -2   9   7        5.12        4.59      0.23 o 
  -1   9   7        0.23        0.29      0.13 o 
   0  -9   8       23.16       20.91      0.48 o 
   1  -9   8        6.46        6.37      0.31 o 
   2  -9   8        7.74        8.22      0.26 o 
   3  -9   8       15.37       15.29      0.68 o 
   4  -9   8        0.57        0.89      0.23 o 
   5  -9   8        1.09        1.10      0.17 o 
  -2  -8   8        1.62        1.44      0.14 o 
  -1  -8   8        4.24        3.85      0.20 o 
   0  -8   8        0.00        0.21      0.16 o 
   1  -8   8       19.12       20.60      0.54 o 
   2  -8   8        7.66        7.60      0.32 o 
   3  -8   8       22.47       21.66      0.51 o 
   4  -8   8        0.53        1.26      0.19 o 
   5  -8   8        1.11        1.17      0.20 o 
   6  -8   8        3.69        3.96      0.21 o 
   7  -8   8        0.00        0.13      0.14 o 
  -3  -7   8        0.51        0.50      0.15 o 
  -2  -7   8        0.05       -0.01      0.13 o 
  -1  -7   8        0.13        0.12      0.19 o 
   0  -7   8      119.06      125.70      1.25 o 
   1  -7   8       15.91       16.63      0.37 o 
   2  -7   8       43.32       42.64      0.76 o 
   3  -7   8       46.02       42.57      0.65 o 
   4  -7   8        4.56        4.62      0.28 o 
   5  -7   8       46.14       48.58      0.87 o 
   6  -7   8        0.98        0.91      0.18 o 
   7  -7   8        3.65        3.11      0.21 o 
   8  -7   8        9.63       10.91      0.30 o 
  -4  -6   8        0.04        0.30      0.14 o 
  -3  -6   8       15.22       15.23      0.35 o 
  -2  -6   8        2.70        3.42      0.19 o 
  -1  -6   8      116.41      125.29      1.36 o 
   0  -6   8       24.78       24.34      0.52 o 
   1  -6   8       17.60       15.90      0.50 o 
   2  -6   8       24.93       22.63      0.66 o 
   3  -6   8       28.08       25.11      0.59 o 
   4  -6   8       83.87       88.58      1.42 o 
   5  -6   8       59.08       54.27      0.85 o 
   6  -6   8        2.11        4.81      1.04 o 
   7  -6   8        0.12        0.75      0.16 o 
   8  -6   8        0.55        1.08      0.18 o 
  -5  -5   8        1.34        1.75      0.18 o 
  -4  -5   8       28.45       30.01      0.53 o 
  -3  -5   8        7.55        8.63      0.24 o 
  -2  -5   8      170.63      166.41      1.80 o 
  -1  -5   8      125.33      116.15      1.40 o 
   0  -5   8       39.02       33.23      0.61 o 
   1  -5   8       17.70       17.59      0.82 o 
   2  -5   8        5.11        3.92      0.39 o 
   3  -5   8       80.24       70.32      1.07 o 
   4  -5   8      105.55       99.42      1.77 o 
   5  -5   8        1.29        1.29      0.25 o 
   6  -5   8      173.01      176.13      3.32 o 
   7  -5   8       12.22       12.00      0.43 o 
   8  -5   8       16.74       18.70      0.43 o 
  -6  -4   8        0.14        0.57      0.12 o 
  -5  -4   8       31.63       29.63      0.65 o 
  -4  -4   8       44.11       36.98      0.61 o 
  -3  -4   8        4.09        5.12      0.24 o 
  -2  -4   8      105.75       97.74      0.99 o 
  -1  -4   8        0.32        0.85      0.55 o 
   0  -4   8        9.85        6.77      0.67 o 
   1  -4   8        1.43        1.02      0.51 o 
   2  -4   8      110.03       98.57      4.20 o 
   3  -4   8        0.14        2.59      0.45 o 
   4  -4   8      255.14      231.36      2.97 o 
   5  -4   8      147.33      144.70      2.30 o 
   6  -4   8       32.84       29.48      0.81 o 
   7  -4   8        3.18        3.27      0.36 o 
   8  -4   8        0.54        1.05      0.48 o 
   9  -4   8        0.35        0.16      0.24 o 
  -7  -3   8        0.25        0.51      0.12 o 
  -6  -3   8       42.38       41.83      0.65 o 
  -5  -3   8       32.80       27.61      0.55 o 
  -4  -3   8       27.34       23.83      0.49 o 
  -3  -3   8       13.37       18.19      0.62 o 
  -2  -3   8      190.07      196.60      4.15 o 
  -1  -3   8       16.01       10.00      1.03 o 
   0  -3   8      110.71       98.07      4.12 o 
   1  -3   8      247.51      275.70      9.66 o 
   2  -3   8        5.03        5.00      0.45 o 
   3  -3   8        4.17        3.10      0.42 o 
   4  -3   8      132.01      112.99      3.89 o 
   5  -3   8        8.40        8.91      0.38 o 
   6  -3   8       19.38       18.20      0.54 o 
   7  -3   8       48.61       45.17      0.83 o 
   8  -3   8        7.91        9.42      0.48 o 
   9  -3   8        2.56        4.83      0.34 o 
  -8  -2   8        3.56        3.58      0.33 o 
  -7  -2   8        5.30        6.37      0.21 o 
  -6  -2   8       18.62       21.07      0.44 o 
  -5  -2   8        0.02        0.32      0.14 o 
  -4  -2   8        6.85        7.48      0.23 o 
  -3  -2   8       10.53       12.01      0.57 o 
  -2  -2   8        3.04        1.72      0.14 o 
  -1  -2   8       50.20       64.97      2.91 o 
   0  -2   8        5.64        7.54      0.70 o 
   1  -2   8        0.25        0.25      0.30 o 
   2  -2   8      488.67      508.72     12.38 o 
   3  -2   8      272.06      291.22      6.97 o 
   4  -2   8        0.08        0.20      0.25 o 
   5  -2   8      180.27      161.73      1.76 o 
   6  -2   8      132.38      123.84      1.35 o 
   7  -2   8        3.76        4.57      0.32 o 
   8  -2   8       12.52       14.11      0.38 o 
   9  -2   8        4.78        4.54      0.33 o 
  -8  -1   8       11.94       11.46      0.40 o 
  -7  -1   8       54.05       52.80      0.81 o 
  -6  -1   8       12.58        9.58      0.28 o 
  -5  -1   8       27.75       30.20      0.67 o 
  -4  -1   8       10.55       10.66      0.38 o 
  -3  -1   8       12.15       14.15      0.45 o 
  -2  -1   8       32.90       26.86      0.71 o 
  -1  -1   8        7.48        6.73      0.65 o 
   0  -1   8        2.33        2.90      0.52 o 
   1  -1   8      213.64      204.81     12.76 o 
   2  -1   8        3.43        2.18      0.21 o 
   3  -1   8       76.86       72.37      2.47 o 
   4  -1   8        0.15       -0.04      0.23 o 
   5  -1   8        8.60        6.64      0.39 o 
   6  -1   8        1.37        1.11      0.24 o 
   7  -1   8       79.03       70.11      0.94 o 
   8  -1   8        2.23        1.18      0.16 o 
  -8   0   8        2.95        3.05      0.18 o 
  -7   0   8        8.57        7.28      0.25 o 
  -6   0   8        2.27        2.30      0.27 o 
  -5   0   8        6.48        8.12      0.31 o 
  -4   0   8       28.17       33.11      1.87 o 
  -3   0   8      733.13      756.34     14.89 o 
  -2   0   8      219.25      227.64      9.48 o 
  -1   0   8      255.81      252.25      9.08 o 
   0   0   8      563.55      560.91     16.49 o 
   1   0   8      231.93      215.88      5.34 o 
   2   0   8      164.41      158.39      3.94 o 
   3   0   8       22.15       28.73      1.20 o 
   4   0   8      212.38      208.46      4.08 o 
   5   0   8        9.37        9.11      0.37 o 
   6   0   8      108.56      106.45      1.37 o 
   7   0   8        7.95        9.55      0.34 o 
   8   0   8        6.63        7.19      0.26 o 
  -9   1   8        1.87        2.56      0.21 o 
  -8   1   8        0.39        0.36      0.18 o 
  -7   1   8        5.64        5.54      0.28 o 
  -6   1   8        3.02        2.74      0.26 o 
  -5   1   8       16.03       14.79      0.53 o 
  -4   1   8      147.96      160.59      5.58 o 
  -3   1   8        0.63        0.17      0.37 o 
  -2   1   8      346.06      326.23      9.96 o 
   0   1   8      112.58       93.54      2.39 o 
   1   1   8      269.83      282.46      7.00 o 
   2   1   8        1.32        2.39      0.53 o 
   3   1   8      451.57      466.22     14.25 o 
   4   1   8        2.02        3.13      0.49 o 
   5   1   8        2.91        2.12      0.21 o 
   6   1   8       20.91       21.49      0.53 o 
   7   1   8        0.93        0.54      0.16 o 
   8   1   8       16.02       15.35      0.71 o 
  -9   2   8        2.90        2.62      0.17 o 
  -8   2   8        1.91        1.55      0.19 o 
  -7   2   8        0.13        0.07      0.23 o 
  -6   2   8        0.00        0.44      0.26 o 
  -5   2   8        0.06        0.38      0.18 o 
  -4   2   8       38.80       40.36      1.33 o 
  -3   2   8      213.31      196.73      5.23 o 
  -2   2   8        1.55        3.44      0.55 o 
  -1   2   8       12.99       17.00      0.85 o 
   0   2   8      750.26      872.01     19.73 o 
   1   2   8       52.66       47.94      1.27 o 
   2   2   8       87.43      102.73      2.56 o 
   3   2   8      794.09      802.41     16.79 o 
   4   2   8       27.15       27.50      0.60 o 
   5   2   8        2.53        4.05      0.82 o 
   6   2   8        1.27        1.29      0.21 o 
   7   2   8        0.06        0.01      0.16 o 
  -9   3   8        2.22        3.07      0.18 o 
  -8   3   8       89.63       95.00      1.25 o 
  -7   3   8       41.28       42.35      0.69 o 
  -6   3   8       24.93       27.28      0.80 o 
  -5   3   8        0.86        0.91      0.25 o 
  -4   3   8       53.66       53.77      1.36 o 
  -3   3   8        1.38        2.83      0.42 o 
  -2   3   8       67.76       66.69      2.67 o 
  -1   3   8      100.40       92.91      4.96 o 
   0   3   8       14.18        9.63      0.93 o 
   1   3   8        8.54        9.81      0.86 o 
   2   3   8       16.62       12.77      0.68 o 
   3   3   8       74.73       77.20      1.17 o 
   4   3   8        8.21        7.18      0.32 o 
   5   3   8       27.31       29.16      0.64 o 
   6   3   8        1.25        1.02      0.21 o 
  -9   4   8        0.36        0.62      0.14 o 
  -8   4   8        1.51        2.03      0.21 o 
  -7   4   8        0.52        1.17      0.38 o 
  -6   4   8       11.93       10.82      0.36 o 
  -5   4   8        9.28        9.06      0.44 o 
  -4   4   8      224.29      223.06      4.93 o 
  -3   4   8       37.59       34.21      0.77 o 
  -2   4   8       98.17       99.22      2.66 o 
  -1   4   8      200.31      191.93      4.43 o 
   0   4   8        1.07        1.95      0.28 o 
   1   4   8       37.60       45.23      0.86 o 
   2   4   8       80.69       75.23      0.87 o 
   3   4   8       20.56       19.76      0.71 o 
   4   4   8        8.66        9.14      0.46 o 
   5   4   8        0.27        0.68      0.29 o 
  -9   5   8       38.50       37.10      1.04 o 
  -8   5   8      286.41      304.34      3.48 o 
  -7   5   8        1.52        2.06      0.26 o 
  -6   5   8        0.51        0.51      0.16 o 
  -5   5   8        1.73        2.31      0.23 o 
  -4   5   8       75.03       71.98      1.21 o 
  -3   5   8        3.28        4.57      0.57 o 
  -2   5   8      595.40      568.93      5.65 o 
  -1   5   8       47.16       45.94      0.57 o 
   0   5   8        2.84        3.53      0.16 o 
   1   5   8      166.03      165.88      1.74 o 
   2   5   8        7.00        7.92      0.30 o 
   3   5   8        2.44        2.85      0.52 o 
  -8   6   8        7.36        7.44      0.42 o 
  -7   6   8        1.69        1.98      0.33 o 
  -6   6   8       12.77       10.85      0.42 o 
  -5   6   8       34.83       31.02      0.65 o 
  -4   6   8       20.95       23.97      0.59 o 
  -3   6   8       16.24       14.41      0.34 o 
  -2   6   8      623.44      613.42      5.31 o 
  -1   6   8      184.61      187.84      1.89 o 
   0   6   8       86.52       90.18      1.05 o 
   1   6   8      116.23      128.15      1.48 o 
   2   6   8        0.13        0.25      0.21 o 
  -8   7   8       18.13       17.12      0.66 o 
  -7   7   8        0.51        0.57      0.25 o 
  -6   7   8       24.71       24.99      0.82 o 
  -5   7   8       12.57       12.45      0.51 o 
  -4   7   8        0.01        0.28      0.16 o 
  -3   7   8       56.12       48.61      0.62 o 
  -2   7   8      144.41      138.81      1.40 o 
  -1   7   8        2.40        2.56      0.17 o 
   0   7   8       20.39       19.57      0.35 o 
   1   7   8       11.34       12.89      0.40 o 
   2   7   8       10.04       13.02      0.83 o 
  -7   8   8        0.04        0.03      0.24 o 
  -6   8   8        9.75       10.83      0.37 o 
  -5   8   8        0.26        0.24      0.14 o 
  -4   8   8       20.60       23.06      0.43 o 
  -3   8   8       50.15       48.39      0.73 o 
  -2   8   8       67.82       65.31      0.79 o 
  -1   8   8        2.01        2.15      0.14 o 
   0   8   8       10.53        9.39      0.50 o 
   1   8   8        1.65        2.38      0.26 o 
  -5   9   8        0.24        0.28      0.11 o 
  -4   9   8        7.24        8.42      0.30 o 
  -3   9   8        0.02        0.23      0.10 o 
  -2   9   8        0.05        0.00      0.15 o 
  -1   9   8        0.19        0.75      0.19 o 
   1  -9   9       12.98       10.22      0.29 o 
   2  -9   9        2.57        2.14      0.16 o 
   3  -9   9       14.60       13.61      0.55 o 
  -1  -8   9       17.58       21.52      0.58 o 
   0  -8   9        6.42        6.64      0.20 o 
   1  -8   9        4.44        4.39      0.22 o 
   2  -8   9       10.42       10.89      0.28 o 
   3  -8   9        6.40        5.28      0.25 o 
   4  -8   9        3.00        2.55      0.23 o 
   5  -8   9       28.59       27.56      0.66 o 
   6  -8   9       20.91       19.45      0.51 o 
  -3  -7   9        3.90        4.29      0.22 o 
  -2  -7   9        1.93        1.87      0.18 o 
  -1  -7   9       21.84       24.70      0.43 o 
   0  -7   9        0.09        0.49      0.13 o 
   1  -7   9       67.54       70.73      1.07 o 
   2  -7   9        9.67        9.28      0.38 o 
   3  -7   9       19.83       17.28      0.70 o 
   4  -7   9       31.22       31.38      0.77 o 
   5  -7   9        6.69        5.80      0.23 o 
   6  -7   9        1.75        2.00      0.20 o 
   7  -7   9        1.96        1.63      0.15 o 
  -4  -6   9        3.48        3.09      0.19 o 
  -3  -6   9        7.39        8.28      0.31 o 
  -2  -6   9       14.39       13.79      0.30 o 
  -1  -6   9       53.88       53.40      0.67 o 
   0  -6   9       28.08       30.46      0.61 o 
   1  -6   9       26.67       24.31      0.79 o 
   2  -6   9        0.13        0.28      0.28 o 
   3  -6   9       32.36       28.96      0.61 o 
   4  -6   9       35.38       33.38      0.71 o 
   5  -6   9        0.00        0.16      0.16 o 
   6  -6   9       65.45       64.51      1.06 o 
   7  -6   9        6.16        8.11      0.30 o 
   8  -6   9       49.78       53.10      1.03 o 
  -5  -5   9       34.18       31.31      0.58 o 
  -4  -5   9       15.63       15.50      0.39 o 
  -3  -5   9        0.98        1.39      0.32 o 
  -2  -5   9      145.71      148.65      1.60 o 
  -1  -5   9      235.53      234.46      2.37 o 
   0  -5   9      125.92      115.83      1.46 o 
   1  -5   9        0.03        2.54      0.86 o 
   2  -5   9        1.92        1.97      0.50 o 
   3  -5   9       29.31       26.02      0.61 o 
   4  -5   9        5.10        3.73      0.28 o 
   5  -5   9       87.77       88.51      1.78 o 
   6  -5   9        0.01        0.14      0.32 o 
   7  -5   9       91.43      101.68      1.37 o 
   8  -5   9        0.41        0.78      0.14 o 
  -6  -4   9        5.77        6.38      0.35 o 
  -5  -4   9        5.31        5.91      0.22 o 
  -4  -4   9        0.01        0.40      0.13 o 
  -3  -4   9       33.22       32.83      0.54 o 
  -2  -4   9      511.17      499.50      4.16 o 
  -1  -4   9      398.73      389.49      4.22 o 
   0  -4   9       88.76       82.81      2.34 o 
   1  -4   9       14.17       12.53      0.86 o 
   2  -4   9        4.89        7.05      0.60 o 
   3  -4   9       12.13       12.11      0.41 o 
   4  -4   9        2.59        2.54      0.24 o 
   5  -4   9       86.95       88.44      1.26 o 
   6  -4   9        2.49        3.41      0.51 o 
   7  -4   9        0.06        0.17      0.40 o 
   8  -4   9        0.94        2.24      0.27 o 
  -7  -3   9        4.94        5.09      0.18 o 
  -6  -3   9        0.23        0.90      0.19 o 
  -5  -3   9        2.60        3.98      0.27 o 
  -4  -3   9       20.46       21.33      0.54 o 
  -3  -3   9       17.41       15.87      0.33 o 
  -2  -3   9        5.37        3.78      0.22 o 
  -1  -3   9       20.36       22.08      1.54 o 
   0  -3   9      115.39      117.55      3.40 o 
   1  -3   9      163.42      190.83      6.77 o 
   2  -3   9      127.51      145.21      6.07 o 
   3  -3   9        7.99        6.67      0.84 o 
   4  -3   9      980.24      941.44     13.99 o 
   5  -3   9      883.74      886.55     10.34 o 
   6  -3   9        4.71        4.44      0.28 o 
   7  -3   9        4.23        4.09      0.29 o 
   8  -3   9       15.84       18.16      0.56 o 
  -7  -2   9       23.85       22.20      0.40 o 
  -6  -2   9      140.06      130.57      1.57 o 
  -5  -2   9       20.11       19.91      0.39 o 
  -4  -2   9       28.02       24.44      0.42 o 
  -3  -2   9       12.85       12.17      0.42 o 
  -2  -2   9      400.83      369.40      8.37 o 
  -1  -2   9       75.28       79.88      2.17 o 
   0  -2   9        1.31        0.77      0.36 o 
   1  -2   9      122.89      135.62      5.46 o 
   2  -2   9        1.67        3.04      0.64 o 
   3  -2   9      176.04      173.89      4.59 o 
   4  -2   9        0.03        0.36      0.38 o 
   5  -2   9       80.40       79.36      0.98 o 
   6  -2   9       96.91       96.24      1.21 o 
   7  -2   9        2.71        2.61      0.20 o 
   8  -2   9        0.27        1.08      0.17 o 
  -8  -1   9       46.37       48.04      1.56 o 
  -7  -1   9        8.73        8.71      0.28 o 
  -6  -1   9       11.99       13.02      0.30 o 
  -5  -1   9       23.64       23.41      0.54 o 
  -4  -1   9       99.26       88.03      1.09 o 
  -3  -1   9       39.45       40.11      1.02 o 
  -2  -1   9       85.99       81.59      2.31 o 
  -1  -1   9       12.74       19.72      0.96 o 
   0  -1   9      200.64      250.11      9.48 o 
   1  -1   9       63.87       52.98      2.03 o 
   2  -1   9       37.31       44.58      1.19 o 
   3  -1   9      238.78      232.78      5.54 o 
   4  -1   9      476.85      446.60      5.90 o 
   5  -1   9       84.90       86.02      1.16 o 
   6  -1   9       54.73       50.47      0.67 o 
   7  -1   9        5.47        8.12      0.25 o 
   8  -1   9       18.25       18.16      0.39 o 
  -8   0   9        8.80        9.19      0.37 o 
  -7   0   9      134.46      134.25      1.98 o 
  -6   0   9      165.34      162.23      2.15 o 
  -5   0   9      213.94      211.05      2.71 o 
  -4   0   9       10.29       10.47      1.18 o 
  -3   0   9      210.50      228.96      7.51 o 
  -2   0   9       25.80       35.15      1.78 o 
  -1   0   9        0.05        6.87      0.79 o 
   0   0   9      144.42      182.99      7.19 o 
   1   0   9       24.88       29.89      1.10 o 
   2   0   9      452.47      422.38     10.17 o 
   3   0   9      202.16      184.86      4.44 o 
   4   0   9       74.28       73.02      1.07 o 
   5   0   9        1.52        2.48      0.29 o 
   6   0   9       11.39       10.02      0.35 o 
   7   0   9        5.37        4.29      0.22 o 
   8   0   9        6.10        7.04      0.26 o 
  -8   1   9        0.41        0.13      0.14 o 
  -7   1   9        9.88        9.99      0.33 o 
  -6   1   9        3.35        3.07      0.32 o 
  -5   1   9       51.61       44.44      0.87 o 
  -4   1   9      189.46      189.49      6.82 o 
  -3   1   9        4.46        4.70      0.74 o 
  -2   1   9        5.13        4.79      0.68 o 
  -1   1   9      458.82      464.18     13.87 o 
   0   1   9      360.09      321.97      7.47 o 
   1   1   9      352.21      369.77      8.90 o 
   2   1   9       16.54        9.80      1.03 o 
   3   1   9        0.07        0.49      0.26 o 
   4   1   9      279.85      273.51      3.23 o 
   5   1   9       77.06       78.60      1.17 o 
   6   1   9       22.83       23.05      0.55 o 
   7   1   9        6.60        7.84      0.33 o 
  -9   2   9        0.30        0.30      0.14 o 
  -8   2   9        9.54        9.45      0.30 o 
  -7   2   9        3.18        3.73      0.22 o 
  -6   2   9       11.36       11.27      0.34 o 
  -5   2   9       30.25       30.56      0.55 o 
  -4   2   9       37.75       40.60      1.38 o 
  -3   2   9        6.06       16.52      1.31 o 
  -2   2   9       66.93       83.86      3.18 o 
  -1   2   9       88.17       66.67      2.60 o 
   0   2   9      283.48      296.14      9.56 o 
   1   2   9        2.15        2.21      0.33 o 
   2   2   9       36.38       38.88      1.11 o 
   3   2   9       93.23       83.38      1.15 o 
   4   2   9        9.50        9.39      0.42 o 
   5   2   9        0.10        0.23      0.19 o 
   6   2   9        0.10        0.12      0.17 o 
   7   2   9       17.43       17.39      0.75 o 
  -9   3   9        1.75        1.68      0.17 o 
  -8   3   9       59.55       63.28      0.88 o 
  -7   3   9        9.77        9.01      0.32 o 
  -6   3   9        0.78        0.84      0.27 o 
  -5   3   9       74.29       71.00      0.95 o 
  -4   3   9        0.78        1.44      0.20 o 
  -3   3   9       18.90       20.53      0.74 o 
  -2   3   9       31.54       28.51      0.75 o 
  -1   3   9        2.82        4.57      0.31 o 
   0   3   9       30.16       24.89      1.07 o 
   1   3   9      132.78      137.24      2.79 o 
   2   3   9      241.55      243.52      2.86 o 
   3   3   9       39.51       34.52      0.68 o 
   4   3   9        3.77        2.96      0.25 o 
   5   3   9       63.01       62.06      1.19 o 
   6   3   9       21.71       19.17      0.48 o 
  -9   4   9        0.63        0.95      0.19 o 
  -8   4   9        5.79        5.77      0.29 o 
  -7   4   9        0.87        0.67      0.18 o 
  -6   4   9        0.17        0.06      0.14 o 
  -5   4   9      106.32      108.79      1.44 o 
  -4   4   9        1.03        0.93      0.19 o 
  -3   4   9        0.13        0.20      0.42 o 
  -2   4   9        2.43        2.28      0.31 o 
  -1   4   9        1.38        0.93      0.21 o 
   0   4   9       10.52        9.32      0.29 o 
   1   4   9       30.21       32.78      0.71 o 
   2   4   9       18.71       16.55      0.43 o 
   3   4   9        0.01        0.22      0.26 o 
   4   4   9        1.05        1.15      0.26 o 
   5   4   9        1.57        1.54      0.30 o 
  -8   5   9       74.29       87.94      1.81 o 
  -7   5   9       18.63       20.29      0.47 o 
  -6   5   9       27.38       27.07      0.60 o 
  -5   5   9       17.92       17.52      0.44 o 
  -4   5   9       43.92       38.04      0.74 o 
  -3   5   9      159.19      166.72      1.86 o 
  -2   5   9       61.13       58.90      0.73 o 
  -1   5   9        9.97        8.38      0.24 o 
   0   5   9      216.73      209.24      2.19 o 
   1   5   9      108.22      111.96      1.26 o 
   2   5   9       15.58       17.70      0.45 o 
   3   5   9        1.13        2.23      0.33 o 
   4   5   9       19.72       17.61      0.98 o 
  -8   6   9        0.36        0.49      0.17 o 
  -7   6   9       13.58       13.51      0.62 o 
  -6   6   9        1.26        1.77      0.23 o 
  -5   6   9        8.80       10.39      0.45 o 
  -4   6   9       26.96       28.98      0.54 o 
  -3   6   9        1.69        3.02      0.18 o 
  -2   6   9      137.67      136.45      1.34 o 
  -1   6   9      106.01      114.16      1.14 o 
   0   6   9        1.09        1.96      0.16 o 
   1   6   9        0.07        0.13      0.11 o 
   2   6   9       17.15       22.31      0.66 o 
   3   6   9        0.76        1.29      0.35 o 
  -7   7   9        0.52        0.31      0.22 o 
  -6   7   9        8.30        7.27      0.32 o 
  -5   7   9        0.35        0.08      0.17 o 
  -4   7   9        3.33        3.32      0.20 o 
  -3   7   9       10.96       11.41      0.33 o 
  -2   7   9       44.39       48.44      0.58 o 
  -1   7   9       30.80       27.93      0.72 o 
   0   7   9        5.83        4.84      0.18 o 
   1   7   9        1.44        1.13      0.29 o 
   2   7   9       23.15       23.19      0.95 o 
  -6   8   9        1.31        1.69      0.23 o 
  -5   8   9        0.26        0.20      0.14 o 
  -4   8   9        5.33        3.00      0.17 o 
  -3   8   9        7.33        5.61      0.21 o 
  -2   8   9        5.12        6.03      0.20 o 
  -1   8   9        0.23        0.22      0.21 o 
   0   8   9        3.78        3.71      0.23 o 
  -3   9   9        1.79        3.23      0.16 o 
   3  -9  10        1.56        1.02      0.19 o 
  -1  -8  10        0.01       -0.10      0.14 o 
   0  -8  10        1.55        1.32      0.17 o 
   1  -8  10        1.52        2.80      0.18 o 
   2  -8  10        1.67        3.05      0.15 o 
   3  -8  10       22.02       19.90      0.45 o 
   4  -8  10        3.96        3.79      0.44 o 
   5  -8  10        1.38        1.34      0.20 o 
   6  -8  10       13.61       13.79      0.39 o 
  -3  -7  10        8.06        8.86      0.47 o 
  -2  -7  10        0.09        0.06      0.11 o 
  -1  -7  10       17.74       18.46      0.32 o 
   0  -7  10       13.02       15.24      0.37 o 
   1  -7  10        4.99        5.20      0.27 o 
   2  -7  10        2.40        1.67      0.21 o 
   3  -7  10        0.42        0.26      0.20 o 
   4  -7  10        9.39        9.48      0.30 o 
   5  -7  10        0.78        0.62      0.16 o 
   6  -7  10       27.73       28.51      0.48 o 
   7  -7  10       25.38       24.04      0.65 o 
  -4  -6  10        8.16        8.00      0.35 o 
  -3  -6  10       10.84       12.29      0.29 o 
  -2  -6  10        2.14        2.17      0.17 o 
  -1  -6  10      125.97      126.13      1.51 o 
   0  -6  10       78.03       73.82      1.61 o 
   1  -6  10        5.74        5.04      0.47 o 
   2  -6  10       19.21       15.15      0.52 o 
   3  -6  10        1.47        1.82      0.19 o 
   4  -6  10       15.60       15.48      0.45 o 
   5  -6  10       11.55       10.51      0.42 o 
   6  -6  10       45.48       51.01      0.72 o 
   7  -6  10        1.23        0.78      0.14 o 
  -5  -5  10        1.30        2.23      0.20 o 
  -4  -5  10        0.43        0.96      0.18 o 
  -3  -5  10        1.60        1.79      0.18 o 
  -2  -5  10       36.00       34.18      0.62 o 
  -1  -5  10      187.50      180.30      2.11 o 
   0  -5  10        9.09        7.84      0.50 o 
   1  -5  10        7.25        4.77      0.27 o 
   2  -5  10       14.34       11.16      0.47 o 
   3  -5  10        2.42        1.69      0.21 o 
   4  -5  10        4.86        5.01      0.32 o 
   5  -5  10      171.73      175.38      2.97 o 
   6  -5  10       10.74        9.81      0.36 o 
   7  -5  10        0.85        0.88      0.15 o 
   8  -5  10        7.35        6.80      0.21 o 
  -6  -4  10        2.49        1.89      0.15 o 
  -5  -4  10        0.43        0.77      0.15 o 
  -4  -4  10       21.91       21.89      0.44 o 
  -3  -4  10        2.05        1.68      0.17 o 
  -2  -4  10      654.32      614.71      5.28 o 
  -1  -4  10      453.65      435.99      4.79 o 
   0  -4  10       19.73       15.69      0.48 o 
   1  -4  10        0.79        0.50      0.43 o 
   2  -4  10        1.81        2.79      0.19 o 
   3  -4  10        3.03        2.57      0.17 o 
   4  -4  10       27.18       24.40      0.58 o 
   5  -4  10       33.86       34.12      0.63 o 
   6  -4  10        2.53        2.89      0.21 o 
   7  -4  10        3.19        4.38      0.30 o 
   8  -4  10        0.26        0.65      0.14 o 
  -6  -3  10        0.37        1.41      0.16 o 
  -5  -3  10       15.30       15.42      0.38 o 
  -4  -3  10        7.87        7.98      0.33 o 
  -3  -3  10       82.23       79.44      0.96 o 
  -2  -3  10       56.44       54.56      0.69 o 
  -1  -3  10       77.15       80.07      3.32 o 
   0  -3  10        0.87        2.77      0.54 o 
   1  -3  10        8.43        7.79      0.98 o 
   2  -3  10       27.81       22.44      1.23 o 
   3  -3  10        0.05       -0.04      0.26 o 
   4  -3  10       33.36       29.66      0.56 o 
   5  -3  10      761.69      752.50      8.16 o 
   6  -3  10       36.98       36.93      0.94 o 
   7  -3  10       14.69       12.76      0.50 o 
   8  -3  10        1.02        1.20      0.23 o 
  -7  -2  10        0.74        0.58      0.12 o 
  -6  -2  10       20.68       15.70      0.35 o 
  -5  -2  10       40.29       33.81      0.53 o 
  -4  -2  10      111.73      101.89      1.23 o 
  -3  -2  10       11.60       10.84      0.48 o 
  -2  -2  10       52.85       48.48      1.21 o 
  -1  -2  10        4.09        2.76      0.69 o 
   0  -2  10        0.00        0.41      0.39 o 
   1  -2  10        6.16        6.88      0.57 o 
   2  -2  10        5.87        3.37      0.67 o 
   3  -2  10       46.01       40.93      1.37 o 
   4  -2  10      373.30      360.22      4.12 o 
   5  -2  10        8.56       10.38      0.32 o 
   6  -2  10        2.20        1.98      0.20 o 
   7  -2  10       49.63       49.89      0.73 o 
   8  -2  10        4.05        3.07      0.19 o 
  -7  -1  10        8.82        7.44      0.54 o 
  -6  -1  10      285.29      285.61      2.84 o 
  -5  -1  10      176.21      178.88      2.17 o 
  -4  -1  10      141.94      137.97      1.56 o 
  -3  -1  10        0.22        0.35      0.51 o 
  -2  -1  10       11.63        8.81      1.01 o 
  -1  -1  10        0.06        0.14      0.29 o 
   0  -1  10        0.26        0.44      0.35 o 
   2  -1  10       41.93       39.96      1.52 o 
   3  -1  10       28.10       26.84      1.00 o 
   4  -1  10      130.80      126.97      1.41 o 
   5  -1  10       36.43       34.05      0.61 o 
   6  -1  10        1.92        1.97      0.36 o 
   7  -1  10        4.69        4.56      0.25 o 
   8  -1  10        0.66        0.77      0.15 o 
  -8   0  10        7.52        9.21      0.30 o 
  -7   0  10       16.16       16.75      0.41 o 
  -6   0  10       65.30       60.45      0.84 o 
  -5   0  10       49.88       45.86      0.81 o 
  -4   0  10       30.80       30.15      0.64 o 
  -3   0  10       34.79       32.51      1.89 o 
  -2   0  10      121.77      116.59      4.25 o 
  -1   0  10       10.95        9.38      0.77 o 
   0   0  10     1248.13     1285.17     44.80 o 
   1   0  10       24.70       18.44      0.73 o 
   2   0  10       68.88       77.96      2.25 o 
   3   0  10       21.30       20.99      0.91 o 
   4   0  10        0.14        1.68      0.70 o 
   5   0  10        1.30        0.74      0.19 o 
   6   0  10       61.48       63.90      0.88 o 
   7   0  10       45.19       47.18      0.74 o 
  -8   1  10        0.01        0.07      0.12 o 
  -7   1  10      122.83      118.73      1.35 o 
  -6   1  10        0.22        0.49      0.23 o 
  -5   1  10        0.59        0.96      0.33 o 
  -4   1  10       23.03       20.62      0.43 o 
  -3   1  10       21.49       17.75      0.90 o 
  -2   1  10        3.04        2.50      0.56 o 
  -1   1  10        0.10        0.29      0.45 o 
   0   1  10      865.51      956.10     29.93 o 
   1   1  10       14.16       12.33      0.79 o 
   2   1  10       47.56       47.50      1.47 o 
   3   1  10      112.68      117.26      1.46 o 
   4   1  10        1.31        0.97      0.20 o 
   5   1  10        3.60        3.37      0.28 o 
   6   1  10       14.33       13.49      0.42 o 
   7   1  10        1.61        0.98      0.16 o 
  -8   2  10        5.77        5.51      0.21 o 
  -7   2  10        3.20        2.61      0.21 o 
  -6   2  10        2.28        2.69      0.22 o 
  -5   2  10       14.22       15.54      0.38 o 
  -4   2  10      104.34      104.96      1.61 o 
  -3   2  10       44.95       43.25      1.45 o 
  -2   2  10        2.45        0.90      0.30 o 
  -1   2  10      257.26      254.97      8.07 o 
   0   2  10      543.36      569.54     15.43 o 
   1   2  10       17.20       17.97      1.98 o 
   2   2  10      156.36      153.51      2.51 o 
   3   2  10       58.56       60.92      0.90 o 
   4   2  10        0.02        0.13      0.18 o 
   5   2  10       12.88       12.57      0.44 o 
   6   2  10       11.43        9.50      0.42 o 
   7   2  10       13.85       14.57      0.58 o 
  -8   3  10        2.51        3.06      0.19 o 
  -7   3  10       28.08       29.24      0.53 o 
  -6   3  10        0.68        0.39      0.17 o 
  -5   3  10       88.97       85.84      1.07 o 
  -4   3  10      111.98      104.50      1.41 o 
  -3   3  10        1.27        1.65      0.43 o 
  -2   3  10       68.64       72.12      1.82 o 
  -1   3  10       61.09       61.20      1.81 o 
   0   3  10       20.24       20.69      0.67 o 
   1   3  10        1.83        1.45      0.16 o 
   2   3  10       57.80       58.71      0.72 o 
   3   3  10        2.15        1.41      0.21 o 
   4   3  10        5.09        5.77      0.34 o 
   5   3  10        2.38        2.26      0.22 o 
   6   3  10       43.47       43.84      1.07 o 
  -8   4  10        0.26        0.39      0.15 o 
  -7   4  10       22.52       23.95      0.47 o 
  -6   4  10       17.29       15.53      0.39 o 
  -5   4  10        7.35        8.36      0.29 o 
  -4   4  10       95.87       93.83      1.28 o 
  -3   4  10        8.86       10.23      0.37 o 
  -2   4  10       62.62       56.35      1.09 o 
  -1   4  10       11.75       10.77      0.23 o 
   0   4  10       28.02       24.57      0.42 o 
   1   4  10       95.06       98.80      1.18 o 
   2   4  10       40.42       37.90      0.59 o 
   3   4  10        4.84        3.83      0.37 o 
   4   4  10        0.04        0.12      0.22 o 
   5   4  10        0.11        0.52      0.20 o 
  -8   5  10       13.63       14.42      0.35 o 
  -7   5  10        1.87        1.34      0.19 o 
  -6   5  10       40.61       40.78      0.63 o 
  -5   5  10        5.40        6.79      0.30 o 
  -4   5  10       41.59       44.33      0.79 o 
  -3   5  10        0.30        0.41      0.18 o 
  -2   5  10      122.29      118.20      1.21 o 
  -1   5  10       11.30       10.49      0.27 o 
   0   5  10       79.60       79.49      0.98 o 
   1   5  10       58.00       55.17      0.80 o 
   2   5  10       29.68       32.23      0.71 o 
   3   5  10       90.06       95.69      2.07 o 
   4   5  10       17.54       19.18      0.88 o 
  -8   6  10       13.18       16.03      0.63 o 
  -7   6  10        2.22        2.29      0.22 o 
  -6   6  10        7.95        8.54      0.36 o 
  -5   6  10        6.85        6.65      0.29 o 
  -4   6  10       43.68       43.39      0.70 o 
  -3   6  10      192.87      187.08      1.86 o 
  -2   6  10        1.54        2.24      0.15 o 
  -1   6  10       25.94       24.53      0.43 o 
   0   6  10       30.28       28.58      0.47 o 
   1   6  10      156.15      150.65      2.73 o 
   2   6  10       51.62       52.84      1.84 o 
   3   6  10       50.00       48.61      1.51 o 
  -7   7  10        1.03        0.84      0.19 o 
  -6   7  10        3.77        5.20      0.24 o 
  -5   7  10        8.82        8.18      0.32 o 
  -4   7  10        6.29        4.81      0.20 o 
  -3   7  10        0.10        0.13      0.14 o 
  -2   7  10       34.14       35.94      0.76 o 
  -1   7  10        8.55        9.64      0.33 o 
   0   7  10        1.93        3.09      0.28 o 
   1   7  10        9.57       10.01      0.37 o 
  -5   8  10        0.15        0.24      0.14 o 
  -4   8  10       36.75       31.19      0.56 o 
  -3   8  10       92.68       84.64      1.24 o 
  -2   8  10       19.94       21.63      0.44 o 
  -1   8  10        0.41        0.74      0.17 o 
   0   8  10        0.46        0.16      0.15 o 
   0  -8  11        9.98        9.95      0.30 o 
   1  -8  11       10.22       12.23      0.28 o 
   2  -8  11        0.00        0.21      0.11 o 
   3  -8  11        9.15        8.03      0.28 o 
   4  -8  11        9.48       10.17      0.31 o 
   5  -8  11       11.55       10.03      0.45 o 
  -2  -7  11        4.27        4.79      0.17 o 
  -1  -7  11        7.44        5.39      0.20 o 
   0  -7  11        4.36        3.49      0.20 o 
   1  -7  11       23.90       26.13      0.50 o 
   2  -7  11       16.63       13.94      0.32 o 
   3  -7  11       16.90       14.43      0.48 o 
   4  -7  11        1.97        2.56      0.19 o 
   5  -7  11        0.26        0.14      0.14 o 
   6  -7  11       17.96       20.20      0.47 o 
  -3  -6  11        0.48        0.26      0.14 o 
  -2  -6  11        1.45        1.74      0.16 o 
  -1  -6  11        0.62        0.44      0.20 o 
   0  -6  11       15.67       16.43      0.51 o 
   1  -6  11        0.34        0.18      0.19 o 
   2  -6  11        6.19        5.12      0.38 o 
   3  -6  11        3.87        4.21      0.28 o 
   4  -6  11       40.27       39.60      0.72 o 
   5  -6  11        1.75        1.29      0.18 o 
   6  -6  11        0.19        0.53      0.15 o 
   7  -6  11       16.46       16.16      0.37 o 
  -5  -5  11        3.39        3.46      0.32 o 
  -4  -5  11        1.85        2.83      0.18 o 
  -3  -5  11       46.79       45.16      0.70 o 
  -2  -5  11        6.82        8.95      0.29 o 
  -1  -5  11        0.11        0.48      0.22 o 
   0  -5  11        7.58        8.95      0.63 o 
   1  -5  11        0.10        0.27      0.21 o 
   2  -5  11        0.18        0.36      0.22 o 
   3  -5  11       72.12       65.94      1.09 o 
   4  -5  11       36.23       34.57      0.79 o 
   5  -5  11       17.20       17.83      0.51 o 
   6  -5  11        3.29        2.19      0.20 o 
   7  -5  11        0.23        0.44      0.13 o 
  -5  -4  11        0.64        0.28      0.14 o 
  -4  -4  11       48.01       45.88      0.74 o 
  -3  -4  11        3.17        2.69      0.19 o 
  -2  -4  11       30.06       25.37      0.52 o 
  -1  -4  11        3.04        4.09      0.25 o 
   0  -4  11        9.27        6.25      0.54 o 
   1  -4  11        2.30        2.20      0.23 o 
   2  -4  11       26.50       23.91      0.41 o 
   3  -4  11        7.07        7.74      0.45 o 
   4  -4  11       55.26       55.52      1.85 o 
   5  -4  11        0.88        0.46      0.18 o 
   6  -4  11        1.03        0.67      0.21 o 
   7  -4  11        0.11        0.13      0.25 o 
   8  -4  11       29.21       35.55      0.65 o 
  -6  -3  11        2.65        2.42      0.18 o 
  -5  -3  11        3.43        3.99      0.23 o 
  -4  -3  11       11.12       11.23      0.33 o 
  -3  -3  11       65.88       64.68      0.89 o 
  -2  -3  11      409.78      418.50      4.74 o 
  -1  -3  11        2.83        3.26      0.24 o 
   0  -3  11      125.63      115.13      1.64 o 
   1  -3  11        1.37        1.01      0.19 o 
   2  -3  11        0.17        0.82      0.37 o 
   3  -3  11        0.05        0.06      0.17 o 
   4  -3  11       41.49       37.07      0.71 o 
   5  -3  11       47.63       45.04      0.75 o 
   6  -3  11        4.34        4.97      0.30 o 
   7  -3  11       12.73       11.79      0.39 o 
   8  -3  11        8.25        7.03      0.55 o 
  -7  -2  11        3.21        2.68      0.25 o 
  -6  -2  11       25.27       23.90      0.49 o 
  -5  -2  11        3.77        5.36      0.27 o 
  -4  -2  11        8.06        9.42      0.29 o 
  -3  -2  11      282.62      293.77      3.40 o 
  -2  -2  11       49.39       52.43      0.72 o 
  -1  -2  11       12.08       14.21      1.34 o 
   0  -2  11       99.05       86.50      3.79 o 
   1  -2  11      150.83      132.83      4.87 o 
   3  -2  11        0.03        1.11      0.58 o 
   4  -2  11      231.45      212.54      2.68 o 
   5  -2  11        6.67        6.40      0.30 o 
   6  -2  11        5.89        6.91      0.37 o 
   7  -2  11       35.78       40.24      0.66 o 
   8  -2  11        0.06        0.28      0.22 o 
  -7  -1  11        4.51        4.61      0.25 o 
  -6  -1  11       46.23       52.02      1.10 o 
  -5  -1  11       31.79       28.38      0.63 o 
  -4  -1  11       73.50       71.58      1.21 o 
  -3  -1  11      311.57      308.67      4.74 o 
  -2  -1  11      159.39      149.89      5.37 o 
  -1  -1  11      449.05      439.61     13.46 o 
   0  -1  11      123.16      113.33      4.94 o 
   1  -1  11       22.89       22.45      1.59 o 
   2  -1  11       35.56       36.18      1.51 o 
   3  -1  11      350.35      345.79      5.14 o 
   4  -1  11       86.29       87.11      1.07 o 
   5  -1  11       33.29       32.86      0.55 o 
   6  -1  11        0.72        0.52      0.17 o 
   7  -1  11        2.17        2.73      0.19 o 
  -8   0  11        4.77        5.03      0.31 o 
  -7   0  11        0.12        0.13      0.18 o 
  -6   0  11       18.62       17.74      0.43 o 
  -5   0  11       38.06       37.32      0.81 o 
  -4   0  11       65.23       64.13      0.99 o 
  -3   0  11      152.27      135.84      2.00 o 
  -2   0  11        5.81        6.60      0.92 o 
  -1   0  11        9.33       13.16      0.88 o 
   0   0  11      516.69      516.41     18.54 o 
   1   0  11       38.20       34.29      0.95 o 
   2   0  11        0.14        0.26      0.27 o 
   3   0  11       13.94       13.19      0.40 o 
   4   0  11      117.41      113.45      1.37 o 
   5   0  11       13.09       13.33      0.46 o 
   6   0  11       57.35       56.38      0.93 o 
   7   0  11       42.65       46.94      0.77 o 
  -8   1  11        2.21        1.83      0.13 o 
  -7   1  11        2.12        1.75      0.18 o 
  -6   1  11        1.49        1.24      0.20 o 
  -5   1  11        0.00        0.07      0.17 o 
  -4   1  11       14.46       12.65      0.35 o 
  -3   1  11       71.88       67.50      0.85 o 
  -2   1  11       75.16       67.87      1.96 o 
  -1   1  11      303.56      301.12      6.51 o 
   0   1  11        2.92        5.07      0.51 o 
   1   1  11        8.87        9.54      0.80 o 
   2   1  11        7.85        6.10      0.29 o 
   3   1  11       71.94       79.35      1.44 o 
   4   1  11       60.62       59.71      1.03 o 
   5   1  11       10.50       13.37      0.58 o 
   6   1  11       37.05       39.22      0.73 o 
   7   1  11        0.47        0.49      0.13 o 
  -8   2  11       29.71       28.25      0.45 o 
  -7   2  11       16.25       14.84      0.37 o 
  -6   2  11        2.38        2.57      0.21 o 
  -5   2  11       20.80       17.59      0.39 o 
  -4   2  11      126.01      130.17      1.62 o 
  -3   2  11        0.93        1.95      0.20 o 
  -2   2  11        3.16        2.38      0.37 o 
  -1   2  11        8.76        6.69      1.27 o 
   0   2  11        6.50        2.86      0.56 o 
   1   2  11        0.66        2.31      0.24 o 
   2   2  11       12.07       11.21      0.28 o 
   3   2  11        9.96       14.33      0.69 o 
   4   2  11      215.49      216.83      2.70 o 
   5   2  11        2.64        2.59      0.21 o 
   6   2  11        0.09        0.19      0.14 o 
  -8   3  11        0.01        0.54      0.37 o 
  -7   3  11        4.50        3.44      0.23 o 
  -6   3  11        0.03        0.12      0.16 o 
  -5   3  11       30.35       27.79      0.51 o 
  -4   3  11       77.94       82.60      1.16 o 
  -3   3  11       10.49       10.35      0.40 o 
  -2   3  11        3.86        3.74      0.26 o 
  -1   3  11       98.24       91.71      1.17 o 
   0   3  11        5.13        6.88      0.27 o 
   1   3  11        9.96        6.98      0.23 o 
   2   3  11        0.12        0.12      0.14 o 
   3   3  11       14.86       14.90      0.46 o 
   4   3  11        9.28        8.45      0.38 o 
   5   3  11        1.49        1.07      0.18 o 
  -8   4  11        3.48        3.06      0.19 o 
  -7   4  11        1.64        1.59      0.18 o 
  -6   4  11        4.80        3.59      0.23 o 
  -5   4  11        0.58        0.52      0.16 o 
  -4   4  11       77.80       79.13      1.35 o 
  -3   4  11       59.90       52.41      1.54 o 
  -2   4  11       82.81       85.89      1.11 o 
  -1   4  11       32.82       32.13      0.57 o 
   0   4  11       57.85       54.80      0.77 o 
   1   4  11        7.33        7.34      0.41 o 
   2   4  11       54.83       54.20      0.84 o 
   3   4  11        0.60        0.89      0.23 o 
   4   4  11        9.80       11.00      0.49 o 
   5   4  11        2.77        3.60      0.28 o 
  -8   5  11       63.59       63.86      1.14 o 
  -7   5  11        1.35        1.07      0.18 o 
  -6   5  11        0.20        0.14      0.14 o 
  -5   5  11        1.37        1.69      0.21 o 
  -4   5  11       13.80       15.60      0.43 o 
  -3   5  11        0.32        0.37      0.18 o 
  -2   5  11       14.27       11.57      0.32 o 
  -1   5  11      197.35      201.43      2.14 o 
   0   5  11        2.06        2.23      0.21 o 
   1   5  11        0.00        0.13      0.14 o 
   2   5  11       80.93       76.11      1.60 o 
   3   5  11        0.66        1.27      0.27 o 
   4   5  11       24.14       23.37      0.90 o 
  -7   6  11        4.23        4.20      0.33 o 
  -6   6  11        4.69        6.17      0.26 o 
  -5   6  11        1.37        1.47      0.21 o 
  -4   6  11       18.38       17.67      0.45 o 
  -3   6  11        0.04        0.29      0.16 o 
  -2   6  11       34.05       36.92      0.94 o 
  -1   6  11        8.60        9.72      0.35 o 
   0   6  11        0.01        0.01      0.14 o 
   1   6  11       35.44       42.25      0.94 o 
   2   6  11       37.36       35.65      1.21 o 
  -5   7  11        0.06        0.00      0.17 o 
  -4   7  11        0.02       -0.03      0.13 o 
  -3   7  11       25.54       19.68      0.40 o 
  -2   7  11        0.92        0.75      0.15 o 
  -1   7  11        1.36        1.26      0.20 o 
   0   7  11        0.04        0.28      0.19 o 
   1   7  11        0.31        0.00      0.24 o 
  -5   8  11        0.83        1.11      0.19 o 
  -4   8  11        2.17        2.30      0.16 o 
  -3   8  11       49.82       49.59      0.99 o 
  -2   8  11       37.24       37.58      0.59 o 
  -1   8  11        0.09        0.18      0.23 o 
   1  -8  12        5.38        6.26      0.36 o 
   2  -8  12        2.84        2.83      0.18 o 
   3  -8  12       10.02       12.58      0.31 o 
   4  -8  12        2.60        3.60      0.33 o 
  -2  -7  12        5.41        5.14      0.30 o 
  -1  -7  12       26.05       27.83      0.47 o 
   0  -7  12       13.41       12.08      0.34 o 
   1  -7  12        0.01        0.01      0.11 o 
   2  -7  12       14.52       14.49      0.29 o 
   3  -7  12       99.64       94.05      1.47 o 
   4  -7  12        1.83        3.25      0.35 o 
   5  -7  12        0.02        0.03      0.13 o 
   6  -7  12       35.59       37.21      0.94 o 
  -3  -6  12        1.08        1.85      0.15 o 
  -2  -6  12       26.59       27.53      0.44 o 
  -1  -6  12        8.12        8.91      0.29 o 
   0  -6  12        2.58        2.97      0.22 o 
   1  -6  12        0.77        0.18      0.19 o 
   2  -6  12       38.20       33.11      0.59 o 
   3  -6  12        0.00        0.39      0.17 o 
   4  -6  12       13.59       15.35      0.48 o 
   5  -6  12       22.33       21.48      0.48 o 
   6  -6  12        0.00        0.17      0.14 o 
   7  -6  12        3.63        2.73      0.25 o 
  -4  -5  12        0.09        0.23      0.17 o 
  -3  -5  12        2.99        2.26      0.22 o 
  -2  -5  12       16.52       18.16      0.47 o 
  -1  -5  12        0.05        0.47      0.27 o 
   0  -5  12       94.06       87.39      1.33 o 
   1  -5  12       15.82       12.67      0.47 o 
   2  -5  12       21.89       16.36      0.43 o 
   3  -5  12       28.53       22.87      0.45 o 
   4  -5  12       10.49       11.13      0.55 o 
   5  -5  12        7.19        6.48      0.41 o 
   6  -5  12       11.39       13.59      0.51 o 
   7  -5  12        2.94        3.01      0.18 o 
  -5  -4  12        0.14        0.26      0.12 o 
  -4  -4  12       32.79       34.91      1.02 o 
  -3  -4  12        0.07        0.05      0.15 o 
  -2  -4  12       67.24       74.88      0.91 o 
  -1  -4  12       33.05       30.37      0.74 o 
   0  -4  12      176.54      149.02      2.19 o 
   1  -4  12       25.63       21.92      0.63 o 
   2  -4  12       11.01        8.67      0.30 o 
   3  -4  12       51.19       47.01      0.79 o 
   4  -4  12       32.30       32.48      0.74 o 
   5  -4  12        3.72        4.50      1.30 o 
   6  -4  12        0.01        0.04      0.17 o 
   7  -4  12        2.30        2.27      0.27 o 
  -6  -3  12        1.06        0.33      0.11 o 
  -5  -3  12        2.25        1.46      0.18 o 
  -4  -3  12        2.08        1.52      0.19 o 
  -3  -3  12        2.19        2.45      0.39 o 
  -2  -3  12       47.24       47.10      0.76 o 
  -1  -3  12        2.24        1.24      0.26 o 
   0  -3  12        2.57        2.74      0.18 o 
   1  -3  12        0.61        0.76      0.16 o 
   2  -3  12        2.90        2.07      0.19 o 
   3  -3  12        3.08        3.14      0.22 o 
   4  -3  12      100.21       99.97      1.40 o 
   5  -3  12       42.19       42.30      1.25 o 
   6  -3  12       11.91       11.96      0.48 o 
   7  -3  12       25.14       26.69      1.03 o 
  -6  -2  12       13.23       15.25      0.35 o 
  -5  -2  12       38.30       36.18      0.57 o 
  -4  -2  12        0.09        0.12      0.16 o 
  -3  -2  12      430.75      443.24      4.38 o 
  -2  -2  12     1537.35     1512.68     14.48 o 
  -1  -2  12       15.71       14.14      0.57 o 
   0  -2  12        6.82        5.65      0.21 o 
   1  -2  12      111.84      100.35      1.31 o 
   2  -2  12        6.42        6.78      0.27 o 
   3  -2  12       13.04       15.36      0.39 o 
   4  -2  12       15.98       17.10      0.62 o 
   5  -2  12       67.18       68.90      1.06 o 
   6  -2  12       44.67       46.91      0.95 o 
   7  -2  12        8.04       10.57      0.73 o 
  -7  -1  12       14.47       16.05      0.37 o 
  -6  -1  12        0.46        0.52      0.18 o 
  -5  -1  12        2.22        2.08      0.25 o 
  -4  -1  12      248.13      265.05      3.05 o 
  -3  -1  12      157.87      163.32      2.35 o 
  -2  -1  12      680.34      633.11      6.12 o 
  -1  -1  12        7.84        9.49      0.42 o 
   0  -1  12        1.70        1.02      0.46 o 
   1  -1  12       94.21       83.83      2.05 o 
   2  -1  12      163.12      148.81      2.26 o 
   3  -1  12      289.89      310.31      3.62 o 
   4  -1  12      888.99      905.49      8.30 o 
   5  -1  12        9.68        8.72      0.35 o 
   6  -1  12        0.65        1.07      0.18 o 
   7  -1  12        0.06        0.33      0.18 o 
  -7   0  12       20.19       16.93      0.37 o 
  -6   0  12       39.48       37.07      0.56 o 
  -5   0  12       53.66       55.80      0.87 o 
  -4   0  12       55.96       57.15      0.94 o 
  -3   0  12      443.82      428.29      4.17 o 
  -2   0  12      179.04      165.54      1.78 o 
  -1   0  12      185.81      186.06      3.45 o 
   1   0  12       83.60       84.27      1.35 o 
   2   0  12        3.55        3.48      0.25 o 
   3   0  12        2.63        2.44      0.41 o 
   4   0  12       81.71       82.01      1.06 o 
   5   0  12        0.59        0.53      0.18 o 
   6   0  12        8.41        7.02      0.30 o 
   7   0  12        0.54        0.98      0.16 o 
  -8   1  12        3.27        1.66      0.24 o 
  -7   1  12       37.73       38.52      0.58 o 
  -6   1  12        1.49        1.18      0.18 o 
  -5   1  12       73.28       78.29      0.94 o 
  -4   1  12       10.71        9.18      0.29 o 
  -3   1  12       18.64       15.52      0.36 o 
  -2   1  12      106.18      103.28      1.21 o 
  -1   1  12      180.04      163.61      2.17 o 
   0   1  12       43.15       41.67      0.82 o 
   1   1  12        1.30        2.44      0.20 o 
   2   1  12      123.16      122.94      1.46 o 
   3   1  12      138.04      135.44      1.72 o 
   4   1  12      108.85      114.63      1.49 o 
   5   1  12       64.46       59.99      1.07 o 
   6   1  12        0.24        0.28      0.15 o 
  -8   2  12        4.60        4.26      0.18 o 
  -7   2  12       45.29       45.86      0.68 o 
  -6   2  12        2.71        2.51      0.23 o 
  -5   2  12        2.81        2.58      0.21 o 
  -4   2  12       40.92       43.05      0.65 o 
  -3   2  12        2.81        2.63      0.24 o 
  -2   2  12        2.95        3.41      0.25 o 
  -1   2  12      142.78      142.60      1.96 o 
   0   2  12       37.01       33.80      1.12 o 
   1   2  12        0.37        0.24      0.15 o 
   2   2  12        2.71        3.13      0.22 o 
   3   2  12        4.42        4.49      0.25 o 
   4   2  12        1.75        2.32      0.24 o 
   5   2  12        0.50        0.94      0.19 o 
   6   2  12       50.38       47.99      0.86 o 
  -8   3  12        4.41        3.72      0.21 o 
  -7   3  12       48.12       51.60      0.76 o 
  -6   3  12        0.01        0.01      0.16 o 
  -5   3  12       15.20       11.97      0.31 o 
  -4   3  12       82.10       81.02      1.10 o 
  -3   3  12       31.82       23.80      0.53 o 
  -2   3  12       56.87       48.76      0.99 o 
  -1   3  12       17.74       20.26      0.51 o 
   0   3  12        9.23        9.37      0.31 o 
   1   3  12       13.61       11.65      0.31 o 
   2   3  12       29.66       25.35      0.59 o 
   3   3  12        1.04        1.13      0.22 o 
   4   3  12        5.29        6.28      0.30 o 
   5   3  12       38.23       37.98      0.87 o 
  -8   4  12        2.98        2.61      0.33 o 
  -7   4  12        8.91        7.90      0.31 o 
  -6   4  12        0.19        0.50      0.17 o 
  -5   4  12       76.51       77.62      1.07 o 
  -4   4  12       29.29       24.63      0.55 o 
  -3   4  12        1.69        3.30      0.24 o 
  -2   4  12       73.43       70.73      0.89 o 
  -1   4  12       64.38       65.72      0.83 o 
   0   4  12        2.85        1.85      0.20 o 
   1   4  12       10.73       10.96      0.31 o 
   2   4  12       77.28       82.31      1.31 o 
   3   4  12        0.00        0.26      0.19 o 
   4   4  12        0.00        0.07      0.17 o 
  -7   5  12        0.11        0.23      0.14 o 
  -6   5  12       24.28       23.64      0.71 o 
  -5   5  12        0.02        0.24      0.17 o 
  -4   5  12        5.47        3.92      0.27 o 
  -3   5  12        9.68        9.22      0.35 o 
  -2   5  12       17.86       18.79      0.42 o 
  -1   5  12        2.74        2.54      0.20 o 
   0   5  12        5.21        3.93      0.24 o 
   1   5  12        0.03        0.04      0.13 o 
   2   5  12        0.27        0.32      0.22 o 
   3   5  12       27.46       29.59      1.25 o 
  -7   6  12        5.60        4.79      0.35 o 
  -6   6  12       12.13       14.11      1.83 o 
  -5   6  12        4.60        4.44      0.28 o 
  -4   6  12        0.40        0.63      0.21 o 
  -3   6  12        0.24        0.15      0.18 o 
  -2   6  12        2.70        2.49      0.20 o 
  -1   6  12       20.02       21.07      0.71 o 
   0   6  12        0.30        0.52      0.14 o 
   1   6  12        2.72        3.88      0.38 o 
   2   6  12        0.31        0.86      0.30 o 
  -6   7  12        2.21        1.06      0.23 o 
  -5   7  12        0.20        0.41      0.18 o 
  -4   7  12        3.82        3.86      0.19 o 
  -3   7  12       29.08       31.40      0.72 o 
  -2   7  12       20.99       22.80      0.60 o 
  -1   7  12        2.42        1.28      0.13 o 
   0   7  12       10.73        9.11      0.54 o 
  -1  -7  13       15.29       18.38      0.46 o 
   0  -7  13       33.02       38.21      0.57 o 
   1  -7  13        4.24        3.67      0.14 o 
   2  -7  13        2.17        2.33      0.15 o 
   3  -7  13       41.77       42.55      0.74 o 
   4  -7  13        0.88        0.44      0.23 o 
   5  -7  13       14.20       13.71      0.55 o 
  -2  -6  13        0.22        0.82      0.12 o 
  -1  -6  13       13.10       16.25      0.46 o 
   0  -6  13        5.40        5.31      0.32 o 
   1  -6  13       14.77       15.31      0.39 o 
   2  -6  13       66.30       63.01      0.88 o 
   3  -6  13        3.16        4.58      0.25 o 
   4  -6  13        1.30        1.80      0.21 o 
   5  -6  13       29.44       34.55      0.80 o 
   6  -6  13       25.65       27.28      0.64 o 
  -3  -5  13        1.73        1.94      0.21 o 
  -2  -5  13        3.35        2.75      0.22 o 
  -1  -5  13       78.15       69.60      1.28 o 
   0  -5  13       11.01       12.03      0.39 o 
   1  -5  13       20.73       15.14      0.49 o 
   2  -5  13       72.91       68.92      1.19 o 
   3  -5  13        4.35        3.72      0.53 o 
   4  -5  13       26.93       28.36      1.44 o 
   5  -5  13        3.31        3.11      0.36 o 
   6  -5  13       37.29       40.53      0.74 o 
  -5  -4  13        0.06        0.13      0.21 o 
  -4  -4  13        0.79        0.82      0.22 o 
  -3  -4  13        0.00        0.32      0.20 o 
  -2  -4  13      100.74       95.24      1.24 o 
  -1  -4  13       14.88       14.83      0.57 o 
   0  -4  13        1.89        3.44      0.25 o 
   1  -4  13       20.12       21.96      0.57 o 
   2  -4  13       63.01       52.13      0.70 o 
   3  -4  13        4.02        3.91      0.22 o 
   4  -4  13       11.13       12.79      0.58 o 
   5  -4  13        0.15        0.26      0.17 o 
   6  -4  13        0.17        0.03      0.26 o 
   7  -4  13        8.59        9.67      0.42 o 
  -5  -3  13        4.62        5.49      0.23 o 
  -4  -3  13        7.83        7.93      0.29 o 
  -3  -3  13       10.28       11.52      0.35 o 
  -2  -3  13       16.50       13.89      0.45 o 
  -1  -3  13       15.13       14.47      0.51 o 
   0  -3  13       20.53       16.17      0.46 o 
   1  -3  13       74.59       65.59      0.89 o 
   2  -3  13       23.39       23.42      0.54 o 
   3  -3  13       12.24       11.05      0.42 o 
   4  -3  13       14.86       15.13      0.40 o 
   5  -3  13       25.40       20.68      0.62 o 
   6  -3  13        9.81       10.52      0.46 o 
   7  -3  13        4.41        4.88      0.43 o 
  -6  -2  13        7.35        5.08      0.26 o 
  -5  -2  13        0.04        0.29      0.17 o 
  -4  -2  13        2.09        2.19      0.30 o 
  -3  -2  13       15.54       15.94      0.41 o 
  -2  -2  13      284.67      271.46      3.17 o 
  -1  -2  13       48.35       47.03      0.64 o 
   0  -2  13       76.36       77.48      0.99 o 
   1  -2  13        0.33        0.74      0.21 o 
   2  -2  13       38.53       35.47      0.63 o 
   3  -2  13        0.89        0.89      0.18 o 
   4  -2  13       94.19       93.58      1.22 o 
   5  -2  13       30.02       27.25      0.69 o 
   6  -2  13        6.25        6.26      0.23 o 
   7  -2  13        0.62        0.09      0.24 o 
  -7  -1  13        0.00        0.09      0.15 o 
  -6  -1  13        1.77        1.18      0.18 o 
  -5  -1  13        0.01        0.06      0.18 o 
  -4  -1  13       49.71       48.37      0.82 o 
  -3  -1  13      346.10      348.27      5.66 o 
  -2  -1  13       41.83       41.56      0.67 o 
  -1  -1  13      135.24      131.15      1.72 o 
   0  -1  13      395.16      389.94      5.30 o 
   1  -1  13      151.07      134.52      2.11 o 
   2  -1  13       36.49       35.46      0.91 o 
   3  -1  13        4.31        3.81      0.28 o 
   4  -1  13      249.61      250.58      2.72 o 
   5  -1  13        2.07        1.42      0.23 o 
   6  -1  13       18.84       19.19      0.60 o 
   7  -1  13        8.37        8.77      0.49 o 
  -7   0  13        0.78        0.30      0.14 o 
  -6   0  13       32.38       29.66      0.60 o 
  -5   0  13       28.52       28.92      0.60 o 
  -4   0  13      109.89      118.71      1.52 o 
  -3   0  13       66.15       69.67      0.90 o 
  -2   0  13       20.69       22.81      1.15 o 
  -1   0  13      331.58      322.01      3.75 o 
   0   0  13        2.08        3.52      0.30 o 
   1   0  13        4.74        5.99      0.41 o 
   2   0  13      108.69      108.86      1.34 o 
   3   0  13       78.29       77.06      1.05 o 
   4   0  13       22.18       20.70      0.47 o 
   5   0  13        8.53        8.77      0.31 o 
   6   0  13        1.09        0.79      0.16 o 
  -7   1  13       41.63       40.98      0.58 o 
  -6   1  13       24.47       23.79      0.46 o 
  -5   1  13        6.82        7.01      0.29 o 
  -4   1  13        1.20        1.33      0.22 o 
  -3   1  13       11.86        9.75      0.33 o 
  -2   1  13       10.13       10.04      0.47 o 
  -1   1  13       60.72       56.88      0.90 o 
   0   1  13       14.68       15.21      0.53 o 
   1   1  13        3.74        3.77      0.27 o 
   2   1  13        0.09        0.28      0.18 o 
   3   1  13       31.01       30.56      0.55 o 
   4   1  13       87.71       89.13      1.26 o 
   5   1  13        0.36        0.37      0.18 o 
   6   1  13        3.45        3.54      0.17 o 
  -7   2  13        8.91       10.80      0.32 o 
  -6   2  13        3.02        2.19      0.19 o 
  -5   2  13        0.00        0.04      0.19 o 
  -4   2  13        0.94        1.54      0.16 o 
  -3   2  13       15.27       12.33      0.34 o 
  -2   2  13        2.37        1.89      0.57 o 
  -1   2  13      183.37      181.92      2.43 o 
   0   2  13       57.90       64.77      0.95 o 
   1   2  13        4.89        4.57      0.22 o 
   2   2  13        1.47        0.52      0.18 o 
   3   2  13        7.08        9.12      0.32 o 
   4   2  13        5.71        6.37      0.34 o 
   5   2  13       15.60       13.23      0.36 o 
  -7   3  13       11.35       13.03      0.44 o 
  -6   3  13        1.30        1.16      0.19 o 
  -5   3  13        6.99        5.46      0.25 o 
  -4   3  13        3.54        5.68      0.26 o 
  -3   3  13       62.81       51.65      0.82 o 
  -2   3  13        0.87        0.44      0.19 o 
  -1   3  13        2.22        1.93      0.25 o 
   0   3  13       69.86       64.95      0.95 o 
   1   3  13       14.99       17.13      0.45 o 
   2   3  13       10.60       10.82      0.45 o 
   3   3  13        0.39        0.34      0.19 o 
   4   3  13       12.12       11.66      0.36 o 
   5   3  13        4.89        6.57      0.36 o 
  -7   4  13        5.27        5.38      0.24 o 
  -6   4  13       18.66       19.06      0.64 o 
  -5   4  13       67.39       66.06      0.87 o 
  -4   4  13       46.30       45.28      0.77 o 
  -3   4  13        2.33        1.30      0.21 o 
  -2   4  13       12.91       13.28      1.10 o 
  -1   4  13      187.36      187.27      2.14 o 
   0   4  13        3.01        3.40      0.24 o 
   1   4  13        0.16        0.05      0.15 o 
   2   4  13       75.17       84.59      1.37 o 
   3   4  13       15.22       14.81      0.51 o 
   4   4  13        0.00        0.22      0.19 o 
  -7   5  13        4.61        4.20      0.28 o 
  -6   5  13       16.29       14.15      0.58 o 
  -5   5  13       11.06       12.45      0.44 o 
  -4   5  13       12.01       16.50      0.63 o 
  -3   5  13        0.82        1.54      0.79 o 
  -2   5  13        1.36        2.05      0.39 o 
  -1   5  13        0.24        0.22      0.17 o 
   0   5  13        0.31        0.52      0.18 o 
   1   5  13       20.83       22.81      0.67 o 
   2   5  13        9.05       10.23      0.47 o 
   3   5  13        1.42        1.49      0.26 o 
  -6   6  13        2.06        2.44      0.29 o 
  -5   6  13       23.57       22.68      0.58 o 
  -4   6  13       11.67       13.04      0.44 o 
  -3   6  13        0.15        1.22      0.67 o 
  -2   6  13        0.91        0.44      0.17 o 
  -1   6  13        1.23        1.11      0.18 o 
   0   6  13        7.05        5.16      0.35 o 
   1   6  13       21.05       18.87      0.77 o 
  -5   7  13       29.73       32.34      0.63 o 
  -4   7  13        1.36        1.76      0.37 o 
  -3   7  13        1.30        1.44      0.19 o 
  -2   7  13       24.85       23.13      0.52 o 
  -1   7  13        0.31        0.35      0.26 o 
   0  -7  14       42.19       50.30      0.79 o 
   1  -7  14        3.61        2.62      0.15 o 
   2  -7  14        5.42        5.24      0.19 o 
   3  -7  14        0.95        0.74      0.15 o 
   4  -7  14        2.09        1.51      0.23 o 
  -2  -6  14        0.99        1.16      0.14 o 
  -1  -6  14       52.19       62.85      1.03 o 
   0  -6  14       10.27        9.14      0.27 o 
   1  -6  14       12.79       15.17      0.45 o 
   2  -6  14       10.44       11.89      0.35 o 
   3  -6  14        2.26        1.73      0.25 o 
   4  -6  14        0.95        0.54      0.22 o 
   5  -6  14        0.17        0.27      0.16 o 
  -3  -5  14        2.64        3.25      0.17 o 
  -2  -5  14        3.21        3.53      0.21 o 
  -1  -5  14        3.60        3.75      0.28 o 
   0  -5  14       23.94       22.21      0.55 o 
   1  -5  14        0.11        0.23      0.18 o 
   2  -5  14       24.49       17.03      0.74 o 
   3  -5  14       42.21       38.99      0.91 o 
   4  -5  14        0.42        0.73      0.19 o 
   5  -5  14       15.98       19.23      0.55 o 
   6  -5  14       52.43       60.94      1.71 o 
  -4  -4  14       11.88       13.53      0.92 o 
  -3  -4  14        1.63        1.64      0.22 o 
  -2  -4  14        7.24        7.86      0.29 o 
  -1  -4  14        2.80        3.09      0.22 o 
   0  -4  14       30.59       30.77      0.67 o 
   1  -4  14       21.94       17.84      0.47 o 
   2  -4  14       54.95       51.68      0.79 o 
   3  -4  14       23.07       23.48      0.67 o 
   4  -4  14        0.85        1.09      0.19 o 
   5  -4  14       31.95       31.13      1.04 o 
   6  -4  14        7.04        7.29      0.33 o 
  -5  -3  14        0.47        0.64      0.18 o 
  -4  -3  14       10.56       10.54      0.40 o 
  -3  -3  14       16.23       18.89      0.73 o 
  -2  -3  14        2.99        3.12      0.31 o 
  -1  -3  14        0.17        0.49      0.19 o 
   0  -3  14       25.35       25.49      0.57 o 
   1  -3  14       25.10       20.81      0.44 o 
   2  -3  14       77.25       69.09      1.06 o 
   3  -3  14        4.58        3.41      0.24 o 
   4  -3  14        4.55        5.72      0.43 o 
   5  -3  14        0.02        0.18      0.17 o 
   6  -3  14        0.06        0.18      0.16 o 
  -6  -2  14        4.32        4.13      0.28 o 
  -5  -2  14        5.55        6.03      0.29 o 
  -4  -2  14       32.73       33.44      0.60 o 
  -3  -2  14       37.00       39.63      0.73 o 
  -2  -2  14       15.85       16.83      0.60 o 
  -1  -2  14       18.48       17.14      0.67 o 
   0  -2  14      156.55      155.20      2.05 o 
   1  -2  14       20.10       20.85      0.49 o 
   2  -2  14        3.16        3.47      0.22 o 
   3  -2  14        5.06        4.70      0.29 o 
   4  -2  14      107.44      110.18      1.37 o 
   5  -2  14        1.32        1.64      0.18 o 
   6  -2  14        4.78        5.17      0.55 o 
  -6  -1  14       13.91       13.78      0.42 o 
  -5  -1  14       24.89       27.10      0.66 o 
  -4  -1  14        4.70        4.53      0.30 o 
  -3  -1  14      121.21      123.79      1.89 o 
  -2  -1  14       50.19       54.56      1.08 o 
  -1  -1  14       43.08       47.40      1.25 o 
   0  -1  14      214.67      221.61      2.76 o 
   1  -1  14       49.22       50.96      0.95 o 
   2  -1  14        0.01        0.23      0.17 o 
   3  -1  14      487.03      507.21      5.35 o 
   4  -1  14       11.95       13.59      0.47 o 
   5  -1  14        6.65        7.10      0.39 o 
   6  -1  14        5.57        5.27      0.25 o 
  -6   0  14        1.18        1.32      0.26 o 
  -5   0  14        2.38        2.07      0.24 o 
  -4   0  14      174.46      186.05      2.23 o 
  -3   0  14       90.43       95.56      1.35 o 
  -2   0  14      165.48      173.56      1.83 o 
  -1   0  14      154.82      155.99      1.98 o 
   0   0  14       12.03       12.18      0.47 o 
   1   0  14      230.53      227.53      2.52 o 
   2   0  14       15.74       17.14      0.47 o 
   3   0  14      133.09      136.49      1.62 o 
   4   0  14       67.31       70.02      1.06 o 
   5   0  14        1.27        1.55      0.20 o 
   6   0  14        0.00       -0.08      0.13 o 
  -7   1  14        4.59        4.48      0.40 o 
  -6   1  14        3.25        3.37      0.24 o 
  -5   1  14        4.29        4.72      0.27 o 
  -4   1  14        0.99        0.53      0.20 o 
  -3   1  14        0.66        0.69      0.16 o 
  -2   1  14        8.62        8.59      0.33 o 
  -1   1  14        3.67        4.17      0.27 o 
   0   1  14       64.01       61.01      1.13 o 
   1   1  14        0.00        0.03      0.18 o 
   2   1  14      119.19      126.57      1.54 o 
   3   1  14      402.20      415.28      4.30 o 
   4   1  14       10.20        9.89      0.32 o 
   5   1  14        0.04        0.05      0.14 o 
  -7   2  14        3.42        3.18      0.23 o 
  -6   2  14        5.67        5.66      0.34 o 
  -5   2  14        0.74        0.72      0.19 o 
  -4   2  14       42.78       42.04      0.64 o 
  -3   2  14       87.87       91.77      1.07 o 
  -2   2  14        4.69        4.02      0.23 o 
  -1   2  14        5.24        5.49      0.55 o 
   0   2  14       11.23       12.22      0.44 o 
   1   2  14       18.24       16.01      0.44 o 
   2   2  14        2.13        2.46      0.25 o 
   3   2  14       12.87       11.78      0.42 o 
   4   2  14        3.14        2.44      0.24 o 
   5   2  14        2.35        3.31      0.23 o 
  -7   3  14        0.20        0.33      0.15 o 
  -6   3  14        1.72        1.81      0.21 o 
  -5   3  14       15.62       14.51      0.45 o 
  -4   3  14       33.93       31.96      0.54 o 
  -3   3  14        7.98        6.21      0.25 o 
  -2   3  14       10.07       10.62      0.39 o 
  -1   3  14      132.52      128.77      2.14 o 
   0   3  14        3.82        3.34      0.23 o 
   1   3  14        0.97        1.32      0.18 o 
   2   3  14       49.11       46.62      0.86 o 
   3   3  14       25.88       28.46      0.56 o 
   4   3  14        0.61        1.10      0.20 o 
  -7   4  14        0.10        0.11      0.16 o 
  -6   4  14        8.52        8.89      0.35 o 
  -5   4  14        0.45        0.96      0.13 o 
  -4   4  14        1.06        1.21      0.30 o 
  -3   4  14       11.50       11.47      0.34 o 
  -2   4  14      140.96      130.84      1.73 o 
  -1   4  14        3.77        5.12      0.41 o 
   0   4  14        5.88        5.13      0.23 o 
   1   4  14        4.61        4.17      0.32 o 
   2   4  14        0.00        0.16      0.18 o 
   3   4  14       26.04       25.97      0.57 o 
  -6   5  14        0.13        0.23      0.16 o 
  -5   5  14       20.91       22.65      0.42 o 
  -4   5  14        2.77        2.45      0.18 o 
  -3   5  14        0.06        0.17      0.15 o 
  -2   5  14       11.41        9.46      0.67 o 
  -1   5  14        1.46        1.69      0.19 o 
   0   5  14        0.85        0.81      0.15 o 
   1   5  14        1.08        0.90      0.22 o 
   2   5  14        1.02        1.21      0.28 o 
  -5   6  14        1.08        2.22      0.33 o 
  -4   6  14        0.41        0.97      0.15 o 
  -3   6  14       21.86       19.67      0.43 o 
  -2   6  14       19.61       18.38      0.47 o 
  -1   6  14        1.52        2.17      0.17 o 
   0   6  14        0.54        0.85      0.28 o 
  -1  -6  15       42.14       44.17      0.88 o 
   0  -6  15        0.08        0.15      0.13 o 
   1  -6  15        0.69        0.88      0.15 o 
   2  -6  15        3.15        2.76      0.25 o 
   3  -6  15        5.47        5.54      0.27 o 
   4  -6  15        2.43        1.56      0.24 o 
  -2  -5  15       36.35       38.21      1.27 o 
  -1  -5  15       16.34       16.85      0.42 o 
   0  -5  15        1.99        2.42      0.21 o 
   1  -5  15       31.16       30.63      1.09 o 
   2  -5  15       26.71       25.76      0.77 o 
   3  -5  15        1.34        0.91      0.21 o 
   4  -5  15        5.03        6.81      0.53 o 
   5  -5  15        0.11        0.20      0.16 o 
  -3  -4  15        2.32        3.03      0.19 o 
  -2  -4  15        3.42        3.83      0.24 o 
  -1  -4  15        0.83        1.25      0.19 o 
   0  -4  15        1.17        2.34      0.21 o 
   1  -4  15        2.01        1.14      0.19 o 
   2  -4  15        4.03        3.59      0.29 o 
   3  -4  15        1.05        1.38      0.20 o 
   4  -4  15       26.60       24.65      0.92 o 
   5  -4  15       30.38       30.65      1.04 o 
   6  -4  15        0.07        0.45      0.21 o 
  -4  -3  15        6.66        6.63      0.31 o 
  -3  -3  15       13.64       11.81      0.30 o 
  -2  -3  15        3.98        3.00      0.23 o 
  -1  -3  15        3.33        4.23      0.24 o 
   0  -3  15        9.52        7.51      0.33 o 
   1  -3  15        2.18        2.83      0.17 o 
   2  -3  15       19.13       15.01      0.39 o 
   3  -3  15        4.94        6.41      0.25 o 
   4  -3  15       27.16       31.36      1.42 o 
   5  -3  15       26.25       29.74      1.07 o 
  -5  -2  15        4.19        3.59      0.30 o 
  -4  -2  15        0.02        0.30      0.18 o 
  -3  -2  15       14.05       13.77      0.62 o 
  -2  -2  15       92.56       92.51      1.40 o 
  -1  -2  15        5.22        5.93      0.62 o 
   0  -2  15       27.59       26.89      0.59 o 
   1  -2  15        6.42        5.56      0.28 o 
   2  -2  15       49.58       52.40      1.09 o 
   3  -2  15        2.01        2.36      0.20 o 
   4  -2  15       13.75       14.79      0.43 o 
   5  -2  15        3.84        5.07      0.36 o 
   6  -2  15        1.67        2.18      0.23 o 
  -6  -1  15        6.71        5.74      0.31 o 
  -5  -1  15        2.61        2.80      0.26 o 
  -4  -1  15        5.11        5.41      0.30 o 
  -3  -1  15       19.14       16.79      0.53 o 
  -2  -1  15      108.11      113.55      1.94 o 
  -1  -1  15      124.58      129.49      1.68 o 
   0  -1  15       56.83       59.13      1.01 o 
   1  -1  15       24.40       26.61      0.58 o 
   2  -1  15      328.24      358.34      4.24 o 
   3  -1  15        0.22        0.48      0.17 o 
   4  -1  15       80.54       78.28      1.01 o 
   5  -1  15        4.84        4.94      0.23 o 
  -6   0  15        5.77        6.17      0.31 o 
  -5   0  15       11.78       12.12      0.38 o 
  -4   0  15       29.71       29.92      0.64 o 
  -3   0  15      564.73      605.40      6.46 o 
  -2   0  15       97.75      101.77      1.27 o 
  -1   0  15       30.25       31.22      0.65 o 
   0   0  15        0.06        0.15      0.21 o 
   1   0  15      190.16      204.06      2.46 o 
   2   0  15        5.12        6.29      0.38 o 
   3   0  15      170.82      177.89      2.83 o 
   4   0  15        0.91        0.61      0.19 o 
   5   0  15       12.88       12.14      0.33 o 
  -6   1  15        0.10        0.12      0.15 o 
  -5   1  15        1.90        2.06      0.22 o 
  -4   1  15       34.11       35.45      0.69 o 
  -3   1  15        0.81        2.06      0.68 o 
  -2   1  15        1.47        1.35      0.19 o 
  -1   1  15        6.98        6.69      0.63 o 
   0   1  15        2.99        2.76      0.25 o 
   1   1  15       21.21       22.70      0.56 o 
   2   1  15        1.24        1.22      0.23 o 
   3   1  15      251.44      270.14      3.06 o 
   4   1  15      102.14      104.28      1.54 o 
   5   1  15        5.14        4.56      0.32 o 
  -6   2  15        4.97        4.91      0.25 o 
  -5   2  15        2.23        2.10      0.22 o 
  -4   2  15       15.34       15.29      0.44 o 
  -3   2  15      114.26      121.42      1.29 o 
  -2   2  15        0.02       -0.01      0.17 o 
  -1   2  15        0.05        0.45      0.19 o 
   0   2  15        0.61        0.73      0.19 o 
   1   2  15       11.10       12.12      0.40 o 
   2   2  15       41.61       38.74      0.80 o 
   3   2  15       18.18       18.24      0.47 o 
   4   2  15        0.24        0.34      0.15 o 
  -6   3  15        0.02        0.06      0.16 o 
  -5   3  15        0.34        0.50      0.17 o 
  -4   3  15        1.64        2.54      0.17 o 
  -3   3  15        3.63        2.98      0.24 o 
  -2   3  15        2.96        2.78      0.25 o 
  -1   3  15        4.00        2.41      0.22 o 
   0   3  15       16.18       14.59      0.43 o 
   1   3  15        8.24        8.63      0.39 o 
   2   3  15       29.60       30.90      0.58 o 
   3   3  15       41.51       44.28      0.74 o 
   4   3  15        0.16        0.12      0.16 o 
  -6   4  15        0.66        0.73      0.20 o 
  -5   4  15        1.47        1.98      0.21 o 
  -4   4  15       12.27       11.30      0.31 o 
  -3   4  15       12.18       10.91      0.39 o 
  -2   4  15        6.13        6.66      0.44 o 
  -1   4  15       44.32       41.53      0.72 o 
   0   4  15       23.96       23.33      0.48 o 
   1   4  15        5.29        3.62      0.25 o 
   2   4  15       22.49       25.76      0.60 o 
   3   4  15        0.00        0.25      0.21 o 
  -5   5  15        8.44        8.49      0.41 o 
  -4   5  15        1.22        1.59      0.16 o 
  -3   5  15        0.02        0.16      0.14 o 
  -2   5  15        0.20        0.61      0.15 o 
  -1   5  15        8.02        8.43      0.32 o 
   0   5  15        3.43        4.98      0.30 o 
   1   5  15        0.96        1.25      0.19 o 
  -4   6  15        0.93        2.01      0.21 o 
  -3   6  15        1.39        1.63      0.16 o 
  -2   6  15       28.68       27.34      0.91 o 
  -1   6  15        7.24        5.76      0.48 o 
   1  -6  16        3.54        5.85      0.31 o 
   2  -6  16        4.39        3.64      0.22 o 
  -1  -5  16       26.76       31.80      0.70 o 
   0  -5  16        9.55       10.73      0.34 o 
   1  -5  16        0.15        0.18      0.14 o 
   2  -5  16       19.02       19.03      0.51 o 
   3  -5  16       14.10       11.02      0.59 o 
   4  -5  16        2.34        2.72      0.27 o 
  -3  -4  16        1.05        1.14      0.32 o 
  -2  -4  16       16.63       20.56      0.48 o 
  -1  -4  16       25.30       28.53      0.55 o 
   0  -4  16        0.24        0.15      0.15 o 
   1  -4  16        0.50        0.46      0.17 o 
   2  -4  16       36.94       35.44      0.71 o 
   3  -4  16       12.31       10.51      0.41 o 
   4  -4  16       16.87       18.56      0.69 o 
  -3  -3  16        5.23        5.51      0.38 o 
  -2  -3  16       12.39       12.41      0.43 o 
  -1  -3  16        0.90        0.79      0.21 o 
   0  -3  16        7.28        8.38      0.30 o 
   1  -3  16       67.35       64.51      0.92 o 
   2  -3  16        0.25        0.53      0.14 o 
   3  -3  16        3.92        4.31      0.21 o 
   4  -3  16       12.00       13.36      0.36 o 
  -4  -2  16        7.01        6.62      0.32 o 
  -3  -2  16        2.08        2.23      0.33 o 
  -2  -2  16       89.26       91.41      1.36 o 
  -1  -2  16        0.02        0.12      0.19 o 
   0  -2  16       23.28       23.13      0.69 o 
   1  -2  16        3.59        3.52      0.20 o 
   2  -2  16       21.45       22.99      0.46 o 
   3  -2  16        0.00        0.13      0.15 o 
   4  -2  16        4.46        4.84      0.28 o 
   5  -2  16       12.95       14.32      0.50 o 
  -5  -1  16        0.44        0.34      0.16 o 
  -4  -1  16        1.13        1.33      0.19 o 
  -3  -1  16       41.36       45.38      0.97 o 
  -2  -1  16       13.05       12.33      0.47 o 
  -1  -1  16        0.02        0.23      0.15 o 
   0  -1  16       15.76       18.31      0.44 o 
   1  -1  16       50.54       50.67      0.85 o 
   2  -1  16       71.06       71.48      2.14 o 
   3  -1  16        0.25        0.42      0.16 o 
   4  -1  16        7.90        9.40      0.32 o 
   5  -1  16       43.83       43.62      0.86 o 
  -5   0  16        3.26        2.71      0.24 o 
  -4   0  16        3.91        3.87      0.27 o 
  -3   0  16       31.01       35.40      0.83 o 
  -2   0  16        6.14        5.93      0.24 o 
  -1   0  16       14.49       16.47      0.44 o 
   0   0  16        3.89        4.62      0.24 o 
   1   0  16       78.29       86.04      1.08 o 
   2   0  16        0.01        0.44      0.20 o 
   3   0  16        8.13        7.92      0.27 o 
   4   0  16        0.16        0.74      0.27 o 
  -6   1  16        1.66        1.66      0.22 o 
  -5   1  16        1.96        2.54      0.26 o 
  -4   1  16       39.48       41.70      0.71 o 
  -3   1  16       22.37       24.61      0.58 o 
  -2   1  16        0.18        0.14      0.15 o 
  -1   1  16        4.34        5.87      0.55 o 
   0   1  16        0.60        0.95      0.19 o 
   1   1  16       26.78       28.78      0.53 o 
   2   1  16       17.56       19.62      0.47 o 
   3   1  16        0.02        0.77      0.43 o 
   4   1  16        2.96        2.92      0.32 o 
  -6   2  16        0.00       -0.05      0.14 o 
  -5   2  16        6.13        5.62      0.29 o 
  -4   2  16       55.56       55.64      1.05 o 
  -3   2  16        0.01        0.25      0.15 o 
  -2   2  16        0.42        1.28      0.30 o 
  -1   2  16        0.26        0.18      0.21 o 
   0   2  16        1.14        0.62      0.17 o 
   1   2  16        0.22        0.18      0.21 o 
   2   2  16       11.24       11.32      0.39 o 
   3   2  16       70.65       76.27      1.14 o 
   4   2  16       13.01       12.62      0.40 o 
  -5   3  16        0.54        0.55      0.17 o 
  -4   3  16        0.45        0.36      0.18 o 
  -3   3  16       21.75       21.63      0.48 o 
  -2   3  16        1.35        2.07      0.19 o 
  -1   3  16       14.83       14.21      0.35 o 
   0   3  16        3.12        2.60      0.28 o 
   1   3  16       57.75       56.10      0.90 o 
   2   3  16       60.62       60.16      0.93 o 
   3   3  16        5.30        6.67      0.32 o 
  -5   4  16        4.20        3.86      0.30 o 
  -4   4  16        1.02        0.96      0.14 o 
  -3   4  16        0.05        0.04      0.14 o 
  -2   4  16       13.95       14.42      0.31 o 
  -1   4  16       26.82       29.03      0.59 o 
   0   4  16        3.61        4.32      0.25 o 
   1   4  16        0.02        0.43      0.16 o 
   2   4  16        3.60        4.29      0.27 o 
  -4   5  16        6.90        5.95      0.48 o 
  -3   5  16        0.13        0.11      0.12 o 
  -2   5  16        9.29        9.61      0.26 o 
  -1   5  16        0.63        0.78      0.18 o 
   0  -5  17        1.02        1.90      0.19 o 
   1  -5  17        1.01        0.97      0.15 o 
   2  -5  17        4.25        2.76      0.18 o 
  -2  -4  17        9.26       10.05      0.59 o 
  -1  -4  17        4.68        5.70      0.39 o 
   0  -4  17        0.07        0.07      0.13 o 
   1  -4  17        1.42        1.23      0.15 o 
   2  -4  17        7.59        9.50      0.33 o 
   3  -4  17        0.03        0.16      0.17 o 
  -3  -3  17       21.25       22.89      0.87 o 
  -2  -3  17        8.23        7.47      0.34 o 
  -1  -3  17        0.03        0.04      0.18 o 
   0  -3  17        7.36        7.41      0.38 o 
   1  -3  17       70.33       70.67      1.23 o 
   2  -3  17       11.07        7.01      0.43 o 
   3  -3  17        0.50        0.94      0.24 o 
  -4  -2  17        0.07       -0.03      0.27 o 
  -3  -2  17        1.52        1.40      0.30 o 
  -2  -2  17        2.12        2.68      0.27 o 
  -1  -2  17       18.51       22.86      0.57 o 
   0  -2  17        1.89        1.44      0.25 o 
   1  -2  17        2.17        2.08      0.16 o 
   2  -2  17       37.92       37.39      0.76 o 
   3  -2  17        8.29        6.68      0.26 o 
   4  -2  17        0.59        0.74      0.18 o 
  -4  -1  17        0.49        0.84      0.20 o 
  -3  -1  17       20.42       21.69      0.60 o 
  -2  -1  17        0.22        0.42      0.20 o 
  -1  -1  17        0.13        0.49      0.25 o 
   0  -1  17       10.71       10.96      0.33 o 
   1  -1  17        5.70        4.96      0.24 o 
   2  -1  17        8.17       10.61      0.35 o 
   3  -1  17        2.63        2.97      0.20 o 
   4  -1  17       96.08       99.22      2.49 o 
  -5   0  17       16.26       17.71      0.84 o 
  -4   0  17       42.92       44.79      0.86 o 
  -3   0  17       34.94       38.39      1.04 o 
  -2   0  17        0.02        0.17      0.18 o 
  -1   0  17       19.66       20.59      0.43 o 
   0   0  17        0.03        0.85      0.56 o 
   1   0  17        0.39        0.34      0.14 o 
   2   0  17        1.63        1.00      0.16 o 
   3   0  17       74.58       80.00      1.23 o 
   4   0  17        9.87        9.72      0.38 o 
  -5   1  17       18.53       20.92      0.95 o 
  -4   1  17       13.64       15.17      0.72 o 
  -3   1  17       46.29       52.60      1.00 o 
  -2   1  17       16.55       17.11      0.38 o 
  -1   1  17        0.00        0.27      0.14 o 
   0   1  17        6.56        6.01      0.28 o 
   1   1  17        9.83       12.19      0.33 o 
   2   1  17       32.03       32.97      0.48 o 
   3   1  17        4.26        2.86      0.19 o 
  -5   2  17       17.53       17.83      0.57 o 
  -4   2  17      229.93      250.04      4.18 o 
  -3   2  17       64.63       73.73      1.57 o 
  -2   2  17        0.62        1.58      0.50 o 
  -1   2  17        0.03        0.38      0.16 o 
   0   2  17        0.17        1.04      0.88 o 
   1   2  17        0.18        0.40      0.15 o 
   2   2  17        1.37        0.84      0.16 o 
   3   2  17        5.00        5.98      0.50 o 
  -4   3  17        1.10        1.17      0.31 o 
  -3   3  17        0.05        0.16      0.13 o 
  -2   3  17        4.99        4.54      0.23 o 
  -1   3  17        2.15        1.74      0.18 o 
   0   3  17        2.94        2.91      0.22 o 
   1   3  17        4.89        5.80      0.34 o 
   2   3  17      106.69      108.96      2.58 o 
  -4   4  17       46.61       44.82      1.30 o 
  -3   4  17        2.63        3.54      0.19 o 
  -2   4  17        9.52        8.61      0.28 o 
  -1   4  17        0.94        0.33      0.14 o 
   0   4  17       12.69       11.64      0.61 o 
   2  -4  18        0.26        0.57      0.19 o 
  -1  -3  18        9.46       12.11      0.39 o 
   0  -3  18        5.74        6.28      0.32 o 
   1  -3  18        9.24        8.21      0.37 o 
   2  -3  18       11.92        8.11      0.63 o 
  -2  -2  18        2.10        2.32      0.27 o 
  -1  -2  18       15.59       16.99      0.58 o 
   0  -2  18        0.56        0.30      0.17 o 
   1  -2  18       14.35       13.87      0.46 o 
   2  -2  18        1.81        2.33      0.28 o 
   3  -2  18        2.62        2.58      0.41 o 
  -3  -1  18        0.36        0.17      0.21 o 
  -2  -1  18        1.82        2.02      0.20 o 
  -1  -1  18        0.35        0.28      0.16 o 
   0  -1  18        0.99        0.93      0.17 o 
   1  -1  18        3.31        2.67      0.15 o 
   2  -1  18        3.05        2.30      0.15 o 
   3  -1  18        0.04        0.30      0.12 o 
  -4   0  18        0.48        1.27      0.37 o 
  -3   0  18       59.56       61.36      1.06 o 
  -2   0  18        4.19        4.81      0.34 o 
  -1   0  18        0.04        0.12      0.17 o 
   0   0  18        0.02        0.17      0.12 o 
   1   0  18        5.63        5.66      0.25 o 
   2   0  18        3.69        3.28      0.16 o 
   3   0  18       25.11       23.83      0.91 o 
  -4   1  18       21.52       25.91      1.07 o 
  -3   1  18        4.49        6.10      0.32 o 
  -2   1  18        0.67        0.96      0.16 o 
  -1   1  18        1.09        1.93      0.15 o 
   0   1  18       13.46       14.86      0.32 o 
   1   1  18        6.49        7.77      0.33 o 
   2   1  18        6.02        5.97      0.34 o 
  -4   2  18       47.29       47.45      2.69 o 
  -3   2  18       90.56       99.37      1.77 o 
  -2   2  18        5.38        7.07      0.20 o 
  -1   2  18        0.40        0.74      0.12 o 
   0   2  18        0.43        0.65      0.13 o 
   1   2  18        0.66        0.47      0.13 o 
  -3   3  18        0.06        0.19      0.18 o 
  -2   3  18        0.00        0.01      0.10 o 
  -1   3  18        1.08        1.37      0.15 o 
   0   3  18        0.02        0.11      0.13 o 
  -1  -2  19        0.28        0.15      0.14 o 
   0  -2  19        1.63        1.78      0.18 o 
   1  -2  19       19.63       19.29      0.80 o 
  -2  -1  19        0.07        0.17      0.30 o 
  -1  -1  19        2.61        2.86      0.19 o 
   0  -1  19       31.81       31.37      0.75 o 
   1  -1  19       10.43        7.87      0.31 o 
  -2   0  19        0.71        1.08      0.17 o 
  -1   0  19        2.56        2.74      0.19 o 
   0   0  19        0.04        0.21      0.14 o 
   1   0  19       13.83       12.76      0.31 o 
  -2   1  19        3.94        5.85      0.38 o 
  -1   1  19       25.26       28.81      0.63 o 
   0   1  19        6.10        5.49      0.18 o 
   1   1  19        0.33        0.26      0.11 o 
  -1   2  19        0.24        0.41      0.15 o 
                                                 
